# Supplementary material for: Characteristic disease defects in circulating endothelial cells isolated from patients with pulmonary arterial hypertension
Source: PLoS One. 2024 Oct 28;19(10):e0312535. doi: 10.1371/journal.pone.0312535 (PMC11516004; doi:10.1371/journal.pone.0312535)
Supplement: S1 Table — Data quality summary for the raw and clean Reads for the RNA-seq. (XLSX) [file pone.0312535.s001.xlsx]

## Sheet: S1 Table
			S1 Table: Data Quality Summary
	Sample name	Raw reads	Clean reads	Raw bases	Clean bases	Error rate(%)	Q20(%)	Q30(%)	GC content(%)
Control	cPAEC1	20156270	19051779	6.0G	5.7G	0.03	97.84	93.41	49.43
	cPAEC2	23833462	22304637	7.2G	6.7G	0.03	97.93	93.66	48.36
	cPAEC3	21881926	20632437	6.6G	6.2G	0.03	98.11	94.06	48.36
	cPAEC4	21668880	20074301	6.5G	6.0G	0.03	98.06	93.94	48.61
	cPAEC5	19824609	17832658	5.9G	5.3G	0.02	98.18	94.28	49.68
LEC	LEC1	21264857	20443075	6.4G	6.1G	0.02	98.2	94.41	51.52
	LEC2	27036550	25758836	8.1G	7.7G	0.02	98.11	94.64	52.07
	LEC3	23208731	22241831	7.0G	6.7G	0.03	97.92	94.2	51.67
	LEC4	21210112	20218751	6.4G	6.1G	0.03	98.07	94.09	51.82
	LEC5	23861785	22700899	7.2G	6.8G	0.02	98.17	94.75	51.44
CEC	CEC1	23231903	21998207	7.0G	6.6G	0.03	97.94	93.69	49.88
	CEC2	22807813	21371223	6.8G	6.4G	0.03	98	93.84	49.09
	CEC3	20181122	18943800	6.1G	5.7G	0.03	98.06	93.97	47.78
	CEC4	20989547	19628835	6.3G	5.9G	0.03	97.82	93.37	47.66
	CEC5	26559392	26119212	8.0G	7.8G	0.03	98.05	94.04	51.95
	CEC6	24367306	22666630	7.3G	6.8G	0.02	98.35	95.04	47.21
	CEC7	20322497	19175596	6.1G	5.8G	0.02	98.25	94.82	47.39
	CEC8	20760931	19413403	6.2G	5.8G	0.03	98.11	94.06	47.69
	(1) Sample name: sampleID.
	(2) Raw reads: reads count from the raw data, four rows as a unit, with statistics of reads count for every sequencing.
	(3) Clean reads: Clean data are reads count filtered from raw data. Statistics method is similar with raw reads. All the following analysis is based on clean data.
	(4) Raw bases: Base number of raw data. (number of raw reads) * (sequence length), converting unit to G.
	(5) Clean bases: Base number of raw data after filtering. (number of clean reads) * (sequence length), converting unit to G.
	(6) Error rate(%): base error rate of whole sequencing.
	(7) Q20(%): The percentage of the bases whose Q Phred values is greater than 20. (Number of bases with Q Phred value > 20) / (Number of total bases) *100.
	(8) Q30(%): The percentage of the bases whose Q Phred values is greater than 30. (Number of bases with Q Phred value > 30) / (Number of total bases) *100.
	(9) GC content(%): The percentage of G&C base numbers of total bases.(G&C base number) / (Total base number)*100.
