# Supplementary material for: Characteristic disease defects in circulating endothelial cells isolated from patients with pulmonary arterial hypertension
Source: PLoS One. 2024 Oct 28;19(10):e0312535. doi: 10.1371/journal.pone.0312535 (PMC11516004; doi:10.1371/journal.pone.0312535)
Supplement: S2 Table — Classification of the raw reads for the CEC, LEC and cPAEC for RNA-seq data. (XLSX) [file pone.0312535.s002.xlsx]

## Sheet: S2 table
		S2 Table: Classification of Raw reads
		Clean reads	Clean %	Contain N	Low Quality	Adaptor Related	Adaptor %
Control	cPAEC1	19051779	94.52	0	0	1104491	5.48
	cPAEC2	22304637	93.59	0	0	1528825	6.41
	cPAEC3	20632437	94.29	0	0	1249489	5.71
	cPAEC4	20074301	92.64	0	0	1594579	7.36
	cPAEC5	17832658	89.95	0	0	1991951	10.05
LEC	LEC1	20443075	96.14	0	0	821782	3.86
	LEC2	25758836	95.27	0	0	1276478	4.72
	LEC3	22241831	95.83	0	0	965881	4.16
	LEC4	20218751	95.33	0	0	991361	4.67
	LEC5	22700899	95.13	0	0	1159784	4.86
CEC	CEC1	21998207	94.69	0	0	1233696	5.31
	CEC2	21371223	93.7	0	0	1436590	6.3
	CEC3	18943800	93.87	0	0	1237322	6.13
	CEC4	19628835	93.52	0	0	1360712	6.48
	CEC5	26119212	98.34	0	0	440180	1.66
	CEC6	22666630	93.02	0	2	1699591	6.97
	CEC7	19175596	94.36	0	4	114636	5.64
	CEC8	19413403	93.51	103	0	1347425	6.49
P5 Adaptor Sequence				P5-AATGATACGGCGACCACCGAGA (5’-3’)
				P5'-TTACTATGCCGCTGGTGGCTCT (3’-5’)
P7 Adaptor Sequence				CGTATGCCGTCTTCTGCTTG-P7' (5’-3’)
				GCATACGGCAGAAGACGAAC-P7 (3’-5’)
Raw reads filtering is as follows:
(1)Remove reads with adaptor contamination.
(2)Remove reads when uncertain nucleotides constitute more than 10 percent of either read (N > 10%).
(3)Remove reads when low quality nucleotides (Base Quality less than 5) constitute more than 50 percent of the read.
