# Supplementary material for: Characteristic disease defects in circulating endothelial cells isolated from patients with pulmonary arterial hypertension
Source: PLoS One. 2024 Oct 28;19(10):e0312535. doi: 10.1371/journal.pone.0312535 (PMC11516004; doi:10.1371/journal.pone.0312535)
Supplement: S3 Table — Summary of the total reads one ones mapped to unique or multiple sites. (XLSX) [file pone.0312535.s003.xlsx]

## Sheet: S3 table
				S3 Table: MapStat summary
	Sample name	Total reads	Total mapped reads	Uniquely mapped reads	Multiple mapped reads	Total mapping rate	Uniquely mapping rate	Multiple mapping rate
Control	cPAEC1	38103558	37076136	36102272	973864	0.973	0.9475	0.0256
	cPAEC2	44609274	43303156	42169632	1133524	0.9707	0.9453	0.0254
	cPAEC3	41264874	40126454	39118326	1008128	0.9724	0.948	0.0244
	cPAEC4	40148602	38922788	37961202	961586	0.9695	0.9455	0.024
	cPAEC5	35665316	34376868	33503994	872874	0.9639	0.9394	0.0245
LEC	LEC1	40886150	39802948	38661046	1141902	0.9735	0.9456	0.0279
	LEC2	51517672	49974184	48537600	1436584	0.97	0.9422	0.0279
	LEC3	44483662	43125558	41955840	1169718	0.9695	0.9432	0.0263
	LEC4	40437502	39374944	38263084	1111860	0.9737	0.9462	0.0275
	LEC5	45401798	44164296	42972764	1191532	0.9727	0.9465	0.0262
CEC	CEC1	43996414	42716758	41588420	1128338	0.9709	0.9453	0.0256
	CEC2	42742446	41483818	40153454	1330364	0.9706	0.9394	0.0311
	CEC3	37887600	36764304	35812008	952296	0.9704	0.9452	0.0251
	CEC4	39257670	38080556	37070114	1010442	0.97	0.9443	0.0257
	CEC5	52238424	51038798	49728802	1309996	0.977	0.952	0.0251
	CEC6	45333260	43908380	42862202	1046178	0.9686	0.9455	0.0231
	CEC7	38351192	37203398	36336408	866990	0.9701	0.9475	0.0226
	CEC8	38826806	37725248	36777710	947538	0.9716	0.9472	0.0244
	(1) Sample name: sampleID
	(2) Total reads: total clean reads used for analysis
	(3) Total mapped reads: numbers of reads being mapped on the genome, the ratio should higher than 70%.
	(4) Uniquely mapped reads: numbers of reads being mapped on single position of the genome
	(5) Multiple mapped reads: numbers of reads being mapped on more than one position of the genome.
	(6) Total mapping rate: (mapped reads)/(total reads)*100
	(7) Uniquely mapping rate: (uniquely mapped reads)/(total reads)*100
	(8) Multiple mapping rate: (multiple mapped reads)/(total reads)*100
