# Supplementary material for: Characteristic disease defects in circulating endothelial cells isolated from patients with pulmonary arterial hypertension
Source: PLoS One. 2024 Oct 28;19(10):e0312535. doi: 10.1371/journal.pone.0312535 (PMC11516004; doi:10.1371/journal.pone.0312535)
Supplement: S4 Table — Distribution of sequencing reads to exons, introns and intergenic regions for all the CEC, LEC and cPAEC samples undergoing RNA-seq analysis. (XLSX) [file pone.0312535.s004.xlsx]

## Sheet: S4 Table
		S4 Table: Distribution of sequencing reads of all samples to exons, introns and intergenic regions
		Exon	Exon%	Intron	Intron %	Intergenic	Intergenic %
Control	cPAEC1	5120500689	93.12	301584374	5.48	76544153	1.34
	cPAEC2	5987158775	93.2	351035245	5.46	86054046	1.34
	cPAEC3	5574509496	93.52	308165488	5.17	78029662	1.31
	cPAEC4	5375361696	93.02	330693545	5.72	72518698	1.25
	cPAEC5	4832549394	94.78	211198231	4.14	55764841	1.08
LEC	LEC1	5509300940	93.28	307408524	5.2	89380266	1.51
	LEC2	6984017636	94.2	326636769	4.41	103329040	1.39
	LEC3	5955876420	93.12	344889265	5.39	95465973	1.49
	LEC4	5478050970	93.79	279580729	4.79	83371760	1.43
	LEC5	6153650606	93.85	312488407	4.77	90534455	1.398
CEC	CEC1	5981271202	94.38	272788473	4.3	83678276	1.32
	CEC2	5770645878	93.72	277907505	4.51	108672447	1.76
	CEC3	5091395975	93.3	292849704	5.37	72634063	1.33
	CEC4	5327395959	94.29	244170480	4.32	78336312	1.39
	CEC5	7078140605	93.5	385295117	5.09	106827274	1.41
	CEC6	6016688375	92.2	430079118	6.59	79195613	1.21
	CEC7	5183248976	93.72	279792825	5.06	67276178	1.22
	CEC8	5260017522	93.88	272092195	4.86	70939190	1.27
