# Supplementary material for: Characteristic disease defects in circulating endothelial cells isolated from patients with pulmonary arterial hypertension
Source: PLoS One. 2024 Oct 28;19(10):e0312535. doi: 10.1371/journal.pone.0312535 (PMC11516004; doi:10.1371/journal.pone.0312535)
Supplement: S6 Table — FPKM data for all genes found in LEC. (XLSX) [file pone.0312535.s006.xlsx]

## Sheet: S6 Table
S6 Table: LEC FPKM Data
gene_name	LEC1	LEC2	LEC3	LEC4	LEC5	cPAEC1	cPAEC2	cPAEC3	cPAEC4	cPAEC5
A1BG	0.114606	0.127607	0.0502503	0.0143745	0.108703	0.0152779	0	0.0250333	0.158065	0.0750298
A1BG-AS1	2.09584	0.948408	0.954981	1.05149	1.02209	0.63548	0.449011	0.825821	0.604569	0.2798
A2M	2.24738	0.451326	25.3678	13.2686	4.45649	8.22563	2.5101	2.27774	2.23997	0.28249
A2M-AS1	0.142657	0.0495085	0.679111	0.368082	0.0859105	0.456417	0.527815	0.231478	0.918184	0.0640418
A2ML1	0.00785828	0.0127268	0.0275644	0	0.0132507	0.00838057	0.00636008	0.0343295	0	0.0164628
A2MP1	0.0123232	0	0.129678	0.0494605	0.0311691	0.0262844	0.109711	0.0215339	0	0
A3GALT2	0.112198	0	0.147583	0.0562897	0.047297	0.119655	0	0	0	0
A4GALT	8.32116	6.38359	9.39452	7.01424	6.3197	9.03589	6.06669	6.10766	3.37638	5.15211
A4GNT	0.0648098	0.0262405	0	0	0	0.24191	0	0	0	0
AAAS	9.08406	8.99566	8.74436	8.21044	8.50066	5.41334	5.35417	6.02233	6.29945	9.6897
AACS	3.39114	2.96261	1.61352	2.00368	2.12552	1.49833	1.86437	1.71667	1.83608	2.65571
AADAC	2.23638	0.195026	0.693939	0.379753	0	0.403619	1.33662	0.721463	0	0.072079
AADACL2-AS1	0.271129	0	0.0792531	0	0	0.0963832	0	0	0	0
AADACP1	1.48322	0.138584	1.72588	0.286205	0.0240481	1.09509	1.40821	0.448584	0.0786792	0.119511
AADAT	0.365781	0.202662	0.0675286	0.115903	0.30839	0.246374	0.264881	0.336408	0.442532	0
AAGAB	8.14496	9.74784	7.3657	8.90883	9.30331	10.0116	9.17321	8.71233	8.24621	10.398
AAK1	3.19179	2.9232	3.95648	3.75635	3.27716	6.4838	5.15473	5.02734	4.61559	3.87298
AAMDC	2.09708	1.45898	1.29505	1.30402	1.79295	1.29147	1.26697	2.32257	2.6343	3.34138
AAMP	17.235	16.1468	16.9408	16.9452	16.4108	13.1568	11.464	12.3598	13.0238	16.4452
AANAT	0.026205	0.0212201	0.160858	0.0262942	0.0662805	0.0558934	0.084836	0	0	0.164696
AAR2	9.23481	10.1606	11.0356	9.08055	10.2511	8.72359	8.283	9.45917	11.5711	11.1466
AARS	30.9528	41.5747	32.6591	30.7765	31.6792	22.424	19.2999	22.6295	25.3749	32.1017
AARS2	5.0873	6.27123	4.03964	4.34094	5.74133	2.59167	3.07994	3.79154	3.8796	6.85337
AARSD1	0.604258	0.501857	0.326084	0.513036	0.391885	0.247854	0.163018	0.230132	0.427383	0.340818
AASDH	2.20727	2.5962	2.26001	1.85596	2.17285	2.8011	3.03397	3.10288	3.01593	2.41541
AASDHPPT	6.6086	6.74193	5.96615	5.85809	6.83945	7.80013	7.36192	7.5987	7.04932	7.20433
AASS	5.67515	5.92161	7.28961	5.35581	6.81877	7.33213	11.1997	7.21927	7.85018	5.90533
AATBC	0.211941	0.505337	0.206507	0.259921	0.198542	0.200914	0.524133	0.33949	0.249005	0.555011
AATF	7.15841	7.1374	5.72223	6.29104	7.09247	5.38807	4.50288	4.7759	4.3208	6.88619
AATK	1.80695	1.81409	2.20705	1.68359	1.23585	1.21915	0.895377	0.539678	1.57667	0.647009
ABALON	0.392043	0.586089	0.502464	0.605196	0.864468	0.321615	0.170853	0.685068	0.1941	0.473835
ABAT	0.394609	0.67247	0.268569	0.283667	0.327729	0.477366	0.409945	0.437402	0.200369	0.0802012
ABBA01000935.2	0	0	0	0.137433	0	0	0	0	0	0.0717349
ABCA1	1.87083	1.74423	1.3435	1.4358	2.53221	1.70399	1.46095	0.547803	0.994911	0.656751
ABCA10	0.136559	0.171402	0.0838263	0.0822145	0.149673	0.196608	0.182365	0.190902	0.163231	0.092978
ABCA11P	0.102848	0.249849	0.108227	0.0825583	0.0520267	0.350987	0.199775	0.413354	0.208044	0.323193
ABCA12	0.0304742	0	0	0	0	0.0129999	0.0147985	0	0	0
ABCA13	0.00902627	0.00487281	0.00527689	0	0.0177568	0	0	0	0	0
ABCA17P	0.0261891	0.00706906	0.030621	0.0437971	0.01472	0.0651693	0.0423922	0.0533909	0.080267	0.0182884
ABCA2	14.4644	12.6371	8.24775	9.83246	11.5058	5.79396	3.7113	4.18065	4.20252	7.31976
ABCA3	22.5615	18.9782	17.0439	15.68	17.8994	15.7165	11.9036	16.5704	13.3203	19.0494
ABCA4	0.0874628	0.544806	0.418889	0.479307	0.249582	0.394629	0.190583	0.188105	0.228886	0.155042
ABCA5	1.74461	2.22859	1.26981	1.67178	1.59223	2.05592	2.12506	2.18736	2.2578	1.631
ABCA6	3.80809	6.27574	11.487	7.13752	4.76633	10.8644	5.4125	4.05711	6.83505	4.30326
ABCA7	2.53096	2.80487	1.59993	2.51205	2.31312	1.56538	1.47664	1.68397	0.87662	1.24294
ABCA8	2.91463	4.48062	6.02046	2.18189	6.61025	10.2341	7.03553	4.2725	6.70212	6.96151
ABCA9	1.55106	1.18481	10.5949	5.46293	2.50421	9.96504	3.36452	2.93531	5.02905	2.57189
ABCA9-AS1	0	0.0310849	0.353458	0.154072	0.0161822	0.450325	0.0776717	0.0335396	0.317664	0.0804199
ABCB1	5.38702	3.77795	0.511405	3.03493	1.88339	3.6157	2.11199	1.02771	1.85404	0.362381
ABCB10	7.92875	5.63429	6.85829	6.79214	6.88938	8.85837	7.69399	9.68432	7.88537	8.4747
ABCB10P4	0	0	0	0	0	0	0	0.0459173	0	0.082574
ABCB11	0.0520704	0.0240943	0.0717541	0.0895674	0.0501722	0.0555312	0.0240818	0.0584932	0.0205188	0.0467509
ABCB4	0.0816979	0.0120285	0	0.00745236	0.00626178	0.00792071	0.0901664	0.00648915	0.0204869	0
ABCB6	0.471481	0.488337	0.269224	0.308056	0.554659	0.245562	0.390466	0.24908	0.262124	0.390499
ABCB7	3.84559	5.01432	4.58976	4.25318	4.87888	4.53358	6.96069	5.78599	6.98144	4.47862
ABCB8	6.0856	5.09718	3.78413	4.39161	4.64361	3.56626	3.03482	1.57901	2.80907	4.1016
ABCB9	0.85926	1.24126	1.71905	1.08315	1.08848	0.953208	1.21265	0.863926	0.964751	0.913626
ABCC1	31.8045	34.1101	22.4888	33.3343	30.698	33.175	23.9443	28.1124	27.9476	25.5296
ABCC10	6.53197	5.82409	5.19258	5.67794	4.80675	3.30133	3.41333	3.41184	3.68844	3.80035
ABCC11	0.00792119	0	0.00694627	0	0	0	0	0	0.0218499	0
ABCC2	0.183071	0.0592982	0.179803	0.337997	0.104956	0.328	0.551185	0.422273	0.518451	0.168751
ABCC3	4.05317	9.45971	1.41858	6.45683	3.97587	3.10664	1.82138	1.81499	2.54671	1.47565
ABCC4	8.80608	4.05789	4.63917	5.60839	4.83568	5.37965	7.07877	7.25269	6.45921	5.66679
ABCC5	4.53956	3.56633	4.02043	3.38228	4.47436	3.27923	3.53199	4.07146	3.86497	3.72001
ABCC6	0.197135	0.26401	0.132978	0.106511	0.217345	0.194065	0.190234	0.145741	0.306747	0.0873633
ABCC6P1	0	0.0541789	0.0146679	0	0.0141022	0	0.0135377	0.0584572	0.0153796	0
ABCC6P2	0.106572	0	0.0467277	0	0	0	0.0862539	0	0	0
ABCC9	0.00494052	0	0	0	0.00833071	0	0	0	0	0.0155253
ABCD1	7.90404	7.07015	5.46889	6.88346	6.16097	5.07497	4.11479	3.24565	3.78959	4.77162
ABCD3	4.98345	4.07831	3.83958	4.40097	4.25893	4.60497	5.63077	5.55662	4.97846	5.3468
ABCD4	4.45029	5.22008	6.53677	5.9364	4.90524	4.94847	6.49389	5.65516	6.84792	6.38226
ABCE1	20.2717	19.249	18.6121	20.1201	21.3078	23.7584	23.9319	25.2749	25.2846	26.5883
ABCF1	20.5804	18.8641	19.861	21.7963	19.3518	18.1864	14.1202	16.1079	15.5281	20.0424
ABCF2	7.91384	7.59884	5.59041	6.50702	5.75706	7.06248	6.21601	7.69471	5.97535	5.71348
ABCF3	9.20297	8.79103	9.40405	8.82511	7.97276	6.6998	5.69111	6.05706	7.19511	7.40023
ABCG1	6.52553	9.55101	8.43558	11.1857	10.3315	6.75926	7.67931	5.97178	7.75866	5.48008
ABCG2	0.659906	0.810772	6.10613	2.91119	0.988032	2.35397	5.80136	0.81515	1.39137	0.345619
ABCG4	0.301999	0.229729	0.128402	0.101009	0.231469	0.165916	0.155542	0.079958	0.100974	0.153376
ABCG5	0	0	0	0	0	0.0164525	0	0	0	0.0161596
ABCG8	0.0112693	0	0.0148235	0	0	0.0240366	0.00912081	0.00984618	0	0
ABHD1	0	0.0100371	0.0434779	0	0	0.0132189	0.0100319	0.0216595	0.0113969	0
ABHD10	8.58651	9.35285	8.11275	7.37675	8.24832	7.84034	9.77846	9.47729	10.2705	13.153
ABHD11	4.3374	2.53779	1.95674	2.8679	3.12842	1.79145	1.44071	3.65822	1.98253	4.38577
ABHD11-AS1	0.173381	0.421196	0.456124	0.260956	0.365444	0.0924521	0.0701627	0	0	0.0908065
ABHD12	14.3263	13.0783	11.3009	14.9629	11.9798	11.5124	8.26279	10.3676	11.2491	11.3426
ABHD12B	0.077483	0.041829	0.0792709	0	0.032663	0.0275442	0.0209036	0.011283	0.0118739	0.0811619
ABHD13	2.92428	3.76094	3.95026	3.29023	3.00932	4.44865	4.18534	4.02035	3.77617	3.25457
ABHD14A	1.39973	1.44614	1.18513	1.06548	1.34289	1.05523	0.585968	0.590398	0.665696	0.480304
ABHD14A-ACY1	0	0	0.0422816	0	0	0	0.00975587	0	0	0.0126263
ABHD14B	10.9658	11.0263	13.3098	8.21593	11.2046	10.9976	14.4148	11.2466	11.0009	8.51978
ABHD15	3.05159	3.11797	2.60595	2.53294	2.89608	2.62397	2.431	2.62434	2.05664	2.22582
ABHD16A	0.138187	0.12309	0.315066	0.429838	0.151457	0.20632	0.313156	0.265619	0.216	0.332921
ABHD17A	32.6161	34.4357	38.2833	35.2692	29.6504	18.0848	17.2883	11.1163	12.9276	14.5217
ABHD17AP1	0.369061	0.149428	0.539397	0.370318	0.259297	0.196795	0.14935	0.268712	0.0565568	0.128861
ABHD17AP3	0	0.0817449	0	0	0	0	0	0.1323	0.0928188	0
ABHD17AP5	0.18653	0	0	0.311941	0	0	0.20129	0	0	0.195386
ABHD17AP6	0.109941	0.222567	0	0	0.0926912	0	0.0444901	0.0480284	0.0505436	0
ABHD17B	5.00384	5.40262	7.50038	5.56578	4.49673	7.30137	8.14679	7.69325	8.0783	5.66805
ABHD17C	7.62656	5.98357	6.89602	6.31888	8.92457	6.63162	13.2799	10.714	9.48564	9.13227
ABHD18	1.72843	1.59364	1.5082	1.75149	1.91173	2.10794	2.21608	2.01853	2.69856	1.6402
ABHD2	7.51688	7.49302	8.46951	9.47958	7.74531	11.6905	9.72955	11.5454	7.67156	9.89598
ABHD3	1.2093	1.67112	0.760764	0.55395	1.34094	1.06538	1.37237	1.36667	1.26903	2.01022
ABHD4	10.3357	11.0756	7.96308	9.87565	9.46297	11.8346	11.8459	9.91746	10.8387	9.46757
ABHD5	5.29874	3.63822	2.21329	3.33347	3.88411	2.72411	2.37499	3.15503	3.32724	3.13748
ABHD6	1.43912	1.82573	2.1454	1.62051	1.42903	3.05249	4.20605	2.16549	2.82289	1.42371
ABHD8	5.92068	5.86682	6.64937	4.69013	6.04263	3.71097	3.40476	3.49404	3.84415	3.99853
ABI1	14.0683	11.0396	14.735	13.4063	12.3772	17.1509	16.8811	15.3944	14.0989	12.3135
ABI2	2.94681	3.15111	2.53235	2.98646	3.11698	3.37351	3.51777	3.6471	3.51919	3.25678
ABI3	13.4126	10.0853	10.0405	10.0585	14.0072	4.48558	6.61918	6.61478	6.29514	10.0843
ABI3BP	88.4883	117.331	8.56334	87.6565	50.8397	66.4996	18.0155	8.54117	15.4101	19.9814
ABL1	36.6866	37.342	30.9925	34.8571	32.7808	28.5147	20.1451	21.4037	26.9134	30.191
ABL2	13.2596	11.7679	16.7145	16.328	11.9785	17.2802	9.56142	11.3733	11.4634	11.3544
ABLIM1	7.26581	6.99001	36.2592	18.7914	7.26326	39.0362	20.316	18.9349	24.7569	10.5689
ABLIM2	0.0474368	0.0460955	0.0915164	0.028559	0.0959857	0.0809434	0.05375	0.273545	0.0174467	0.13913
ABLIM3	18.6663	9.19148	15.1708	13.1508	14.5657	9.57228	20.2184	17.8497	16.4839	13.4788
ABO	0	0	0	0.00905557	0	0	0	0	0.0165962	0
ABR	12.1743	11.7657	10.9513	11.6596	10.2135	7.19112	8.97107	6.02862	7.06199	8.84824
ABRA	0	0	0	0	0	0	0	0	0.0383067	0
ABRACL	32.5683	27.2636	19.669	28.1684	23.9908	23.2063	31.5457	41.1162	30.7371	34.5154
ABRAXAS1	2.29497	2.09145	2.2843	1.79928	2.25841	2.43963	3.52971	3.24306	2.98543	1.95561
ABRAXAS2	7.92168	6.539	6.57665	6.63991	6.3877	8.18226	7.59122	7.3235	7.46011	8.05671
ABT1	7.23931	7.48531	8.92517	7.02963	8.02311	6.03939	6.18988	5.62797	6.88894	8.56149
ABTB1	3.06125	3.86952	4.63235	3.92387	4.23337	4.05102	3.63333	3.47379	3.08075	3.48033
ABTB2	0.334664	0.112138	0.121437	0.301065	0.18486	0.0738427	0.14944	0.0403311	0.106108	0.217585
AC000032.1	0	0.37859	0.512482	0	0	0	0	0	0	0.367295
AC000036.1	0.0565409	0.137356	0	0.0283667	0.0953395	0.120598	0.183045	0.197603	0.0259938	0.0296128
AC000068.1	0.0821016	0.110806	0.0959956	0	0.0461467	0.0875584	0.199346	0.119556	0.0503267	0.0286666
AC000068.2	0	0	0	0	0	0	0.201947	0.436015	0.344136	0.653412
AC000078.1	1.34637	1.56724	0.811705	2.61747	2.27025	1.70508	1.63452	0.514651	2.24378	0.881435
AC000089.1	0.0716467	0	0	0.0718906	0.0604055	0.152817	0	0	0.131754	0
AC000120.1	0.288932	0.14623	0.158356	0.0362394	0.182699	0.462202	0.321539	0.283999	0.132832	0.113494
AC000123.1	1.22341	0	1.07283	0.781184	0.562614	1.66055	0.450075	2.81804	0.920363	1.631
AC000123.2	0.995905	0.403228	1.6375	0.249824	0.524781	0.132762	0.503771	0.76137	0.343389	1.04319
AC000123.3	0.392207	0.345621	0.748563	0.405116	0.651614	0.984174	0.728225	1.11874	1.10308	0.616243
AC000403.1	0.768389	0.453701	0.996687	1.07619	0.593844	0.956035	0.971709	0.979057	0.883138	0.838408
AC001226.1	0	0	0	0	0	0.11355	0	0	0.293697	0.111529
AC001226.2	0	0.0151251	0	0.00937094	0.0314954	0.0597591	0.0226759	0	0.0171741	0.00978257
AC002056.1	0	0	0	0	0	0	0	0	0.0694309	0.158194
AC002056.2	0	0	0	0.202762	0.170369	0.431009	0	0.529666	0	0
AC002059.1	0.120312	0.0974255	0.527523	0	0.101436	0.256618	0.778997	0.210238	0.995613	0.126025
AC002059.2	0.174117	0.084597	0.213762	0.139768	0.0587194	0.0742759	0.19729	0.273832	0.192115	0
AC002064.2	0.595734	0	0.174137	0.597762	0.167421	0.423552	0.482156	0.867503	0.730346	0
AC002064.3	0	0	0	0.499287	0	0	0	0	0	0
AC002066.1	0.0473117	0.114935	0	0	0	0.0504561	0	0.0413369	0.130505	0
AC002070.1	0.169958	0.0917512	0.298079	0.113691	0.191055	0.0604179	0.0917033	0.0494982	0.104181	0.178027
AC002074.1	0	0	0	0	0	0	0.042418	0.0457915	0	0.164696
AC002076.2	0	0	0	0	0	1.00333	0	0	0	0
AC002094.4	0	0	0	0.187571	0	0	0.151295	0	0	0
AC002094.5	0	0	0.0800091	0.183098	0	0	0	0	0	0
AC002116.2	0.357008	0.144547	0	0	0.150497	0	0	0	0	0
AC002128.1	0.0564853	0.274441	0.0495332	0.22671	0.0952456	0.843353	0.182865	0.049352	0.15581	0
AC002310.1	0.0942349	0.254362	0.440729	0.504297	0.158899	0.870983	0.203383	0.466562	0.433231	0.131612
AC002310.2	0	0	0	0	0	0	0	0.156856	0	0
AC002310.6	0.416769	0.202492	0.621305	0.209094	0.105413	0.222234	0	0.0364137	0.153282	0.349246
AC002347.1	0	0.0859001	0	0	0.0894358	0.11313	0	0	0	0
AC002350.1	0.251156	0.152534	0.468018	0.378016	0.0794061	0.100443	0.025409	0.219438	0.0577325	0.0328851
AC002351.1	0	0	0	0.193887	0	0	0	0	0	0
AC002398.1	0.806403	0.108834	0.117859	0.269716	0.33994	1.14667	0.217554	0.117428	0	0.422346
AC002400.1	0	0	0.138638	0	0.266583	0.252906	0.51182	0	0.0726825	0
AC002401.1	0	0	0.215067	0	0	0	0.198494	0	0	0
AC002401.2	0.266926	0.324223	0.234073	0	0	0.284667	0	0	0	0
AC002401.4	0.295312	0.0797118	0	0.39509	0	0	0	0	0	0
AC002451.1	0	0.0445561	0.289505	0.110421	0.04639	0	0.178131	0.144223	0.202368	0.461084
AC002454.1	0.172081	0	0	0	0.0725409	0.0917591	0.0696367	0.15035	0.395558	0
AC002456.1	0	0.150883	0.0816976	0	0	0.099356	0	0.0813988	0	0
AC002467.1	0.699866	0.0944552	0.76716	0.81929	0.344201	1.18177	0.236015	0.305742	0.697132	0.427639
AC002470.1	0.290577	0.117651	0.38222	0	0	0	0.117589	0	0	0
AC002480.1	1.17987	1.08919	0.206931	1.46802	0.636642	0.427819	0.152788	0.371114	0.737703	1.08759
AC002480.2	1.44245	0.500596	0.361405	0.413532	0.434334	0.329641	0.750501	0.630147	0.378941	1.72679
AC002519.1	0	0.0332894	0.0540749	0.0206248	0.0173298	0	0	0.0538772	0	0
AC002524.1	0	0	0.0920031	0.105273	0.0884548	0.111889	0.169827	0.0916667	0	0
AC002525.1	0	0	0	0	0	0	0	0	0.195194	0
AC002543.1	0	0	0.0257552	0	0.0247619	0.0939662	0.0237706	0	0	0
AC002550.2	0.291315	0.471797	1.14957	0.146153	0	0.310677	1.06099	0.636316	0.669638	0.305147
AC002553.1	0.500902	0.463561	0.564752	0.143602	0.18099	0.610507	0.752893	0.937812	0.657949	0.14991
AC002553.2	1.38705	0.842392	1.8245	0.521913	0.292355	1.29433	0.701627	1.96931	0.797092	0.544839
AC002558.1	0	0.173619	0	0	0	0	0	0.0624429	0	0
AC002558.2	0	0.069052	0.149556	0	0	0	0	0.0745047	0	0
AC002558.3	0.0612803	0.0744345	0.026869	0	0	0.0980298	0	0.0267708	0	0.032095
AC002563.1	0	0	0.223174	0	0	0	0.102988	0	0.234002	0.13329
AC003002.2	0	0.267593	0.0965944	0	0.185738	0.117473	0.445755	0.288724	0.405125	0
AC003002.3	0.142287	0.0384066	0	0.0475904	0.0399874	0.0505812	0	0.290076	0	0.0993618
AC003005.2	0	0.209964	0	0	0	0	0	0	0.0794691	0
AC003070.1	0.251156	0.406757	1.65183	0.756031	1.79987	0.937469	0.304908	0.109719	0.808255	1.05232
AC003072.1	2.53187	3.26519	3.04257	2.3523	2.29274	1.40008	1.59379	2.86758	1.55199	1.08048
AC003101.1	0	0	0.109642	0	0	0	0.30358	0.327723	0	0
AC003101.2	0.129839	0	0.227718	0	0.218936	0.138469	0.210171	0.453771	0.596917	0.95203
AC003102.1	1.22651	1.15487	1.22563	1.28792	0.769539	1.46012	1.82374	0.523348	0.813018	0.50792
AC003681.1	0.0512329	0.0414869	0.0735174	0.0794477	0.0274875	0.049671	0.0320413	0.0244162	0.0417541	0.0317114
AC003682.1	0.496875	0.301766	0	0	0	0	0.100536	0.434127	0	0.650583
AC003956.1	0.483616	0.783235	1.55501	0.970524	1.63095	1.20344	0.913297	0.56339	1.18579	1.01316
AC003957.1	0.386458	2.05151	1.09199	0.538575	0.543039	0.160278	0.781948	0.281379	0.710673	0.157425
AC003965.1	0	0	0.0754508	0	0	0.183518	0	0	0	0.0901258
AC003973.3	0	0	0	0	0	0	0.0493774	0	0	0
AC003986.2	0.0335412	0	0	0	0	0	0	0	0.0308401	0
AC003991.1	0	0	0	0	0	0	0	0	0.0218138	0
AC003991.2	0.298901	0	0	0.0999729	0.336005	0	0.161277	0	0.274831	0
AC004000.1	0.265076	0	0.581128	0	0.111743	0	0	0.115801	0	0
AC004034.1	0.45011	0.546729	0.690745	0.564553	0	0.840045	0.546444	0.589902	0.103466	0.235741
AC004039.1	0.160394	0.181836	0	0.257504	0.162274	0.0342109	0.103852	0.140139	0.176973	0.100806
AC004057.1	3.45717	2.61288	3.33484	5.8972	1.55453	4.54723	6.43552	7.85352	9.21842	12.7953
AC004067.1	0.901828	0.0663885	1.2222	0.329054	0.276485	0.437166	0.265415	0.501417	0.753821	0.515262
AC004069.1	0.104534	0	0.183336	0	0.0881326	0	0	0	0.192231	0.328491
AC004076.2	0.103622	0.181804	0.196881	0.138632	0.0873634	0.165763	0.181709	0.0905357	0.174674	0.235173
AC004112.1	0.0811726	0	0.142364	0.0814489	0	0.0865676	0.0656969	0	0	0.170053
AC004130.1	0.896704	0.985455	1.06717	1.15683	1.08002	0.546458	1.39965	0.559617	2.00234	0.536731
AC004134.1	0.255062	0.826168	0	0	0	1.08806	0	0	0	0
AC004148.2	2.6059	1.6306	3.47969	2.40678	1.99731	2.40013	2.51652	2.25094	3.15843	1.45787
AC004156.1	0.0518732	0	0	0	0	0.0368806	0	0	0.0158986	0
AC004160.1	0.0101394	0.0246318	0.151155	0.0305218	0.0170971	0.0324399	0.0410315	0.106307	0.149166	0.0212417
AC004221.1	0	0	0.119255	0	0.114656	0.217547	0.0550328	0.237638	0	0
AC004223.2	0.105495	0	0	0	0	0	0.0853818	0	0	0
AC004223.3	0.345717	0	0.303167	1.56102	0	0.184347	0	0.453087	0.158938	0.543198
AC004224.1	0	0	0	0	0	0	0	0	0	0.211669
AC004232.3	0.218625	0.177036	0.383434	0.219369	0.0921615	0	0	0.095508	0	0
AC004233.1	0	0	0	0	0.0795802	0	0	0	0	0.0988715
AC004233.2	0.0278317	0	0.0488125	0	0.04693	0.0890446	0.0901022	0	0	0
AC004233.3	0.180895	0.439451	0	0	0.266898	0.0964591	0	0.0395127	0.124746	0.42634
AC004233.4	0.137624	0.111444	0	0.138092	0	0	0	0	0	0
AC004241.1	0.0260209	0.0421419	0.0570457	0.0783284	0.0548456	0.0693758	0.14742	0.0227348	0.0598135	0
AC004241.2	0	0.314	0.113346	0	0.217949	0	0	0	0.237691	0
AC004241.3	0	0	0	0.111382	0	0.118382	0.0898408	0.678901	0.306194	0.465098
AC004241.4	0	0.0414928	0.269602	0	0.0864014	0	0	0	0.0942277	0.161019
AC004241.5	0.0234432	0	0	0	0.0592951	0	0.0758949	0.0614481	0	0.0245563
AC004253.1	1.17601	0.761836	0.721885	0.826006	1.38809	2.38292	1.04698	0.205499	0.865041	0.985473
AC004263.1	0	0.0685427	0.0742267	0	0.142728	0.0902704	0	0.0739553	0	0.265991
AC004264.2	0	0.133771	0.0579455	0.0994549	0.0835661	0.105705	0.213921	0	0.151893	0.0346079
AC004381.2	0	0.0349676	0.0378673	0	0.0728138	0.0921043	0.0698987	0	0.357342	0.407092
AC004381.3	0.0445567	0.0360807	0	0	0	0	0	0	0	0
AC004383.1	0	0	0	0.199254	0.502264	0	0.482156	0.173501	0.182586	0
AC004449.1	0	0	0.232451	0	0	0	0	0	0	0
AC004453.1	0.703297	0.683411	0.863431	0.564553	0.948721	0.900049	1.02458	0.860274	1.16399	3.38877
AC004453.2	0	0	0	0	0.0224732	0	0.043147	0	0	0
AC004461.1	0.142405	0	0	0	0	0	0	0	0.261873	0
AC004461.2	0.42881	0.347238	0.376033	0.215135	0.180765	0.381092	0	0.0624429	0.131426	0.0748616
AC004466.1	0.584518	0.172118	0.232989	0.533189	0.403207	0.170009	0.645107	0.278565	0.439729	0.723593
AC004466.2	0.222438	0.180124	0.195061	0	0.843921	0.237222	0.18003	0	0.306788	0
AC004466.3	1.15619	1.78738	0.645201	1.26559	0.443084	1.7935	1.3611	0.642842	0.676506	0.550493
AC004470.1	0	0	0.263485	0	0	0	0	0	0	0
AC004471.1	0.0986066	0.239546	0.0864703	0	0	0	0	0	0	0
AC004477.1	0.156533	0.110912	0.102951	0.1178	0.29694	0.0417343	0.221707	0.136766	0.197901	0.184461
AC004477.3	0.680887	0.315064	0.597085	0.0976007	0.820081	1.65975	0.708524	0.424929	0.715491	0.407552
AC004490.1	0	0	0	0.0420631	0	0	0.0339282	0	0.0192723	0.0439108
AC004492.1	0.464062	0.438415	0.610419	0.465642	0.586877	0.659874	0.563382	1.21637	0.640037	0.243048
AC004494.1	0.038842	0.0629062	0	0.0389742	0.0327477	0	0	0.0339368	0	0
AC004522.2	0	0	0.0740084	0	0	0	0.204916	0	0	0
AC004540.1	0.134874	0.737217	3.31168	1.624	1.64884	1.5103	1.66469	0.412446	0.682071	0.847669
AC004540.2	0.195201	0.79034	2.6247	1.37106	1.7006	0.832698	4.52891	0.1137	0.119654	0.408938
AC004551.1	0	0	0	0.100147	0	0	0.0807786	0	0	0.627275
AC004552.1	0.824555	0.40062	0.867684	4.7987	0.83422	1.40697	3.73717	0.864512	0.758154	2.07289
AC004554.2	0	0	0	0	0	0	0	0	0	0.0635118
AC004556.1	0.620422	0.2512	0.272031	0	10.2654	0	2.69899	0	0.213922	0.243705
AC004584.1	0	0.0846484	0.0916679	0	0.0881326	0	0	0	0.384463	0
AC004584.3	0	0	0.064082	0.122208	0	0	0.0394293	0.0425651	0.0223971	0
AC004594.1	0.033192	0.0671949	0.0291068	0.0166525	0.0279843	0.0707962	0.107456	0.072501	0.0915572	0.08692
AC004596.1	1.19561	0.880151	0.571883	0.76343	1.19129	0.231831	0	0.569792	0.399754	0.56926
AC004623.1	0.107925	0.218486	0.260265	0.0812192	0.0454958	0.0287745	0.0873488	0.0471478	0.124042	0
AC004637.1	0	0	0.10441	0	0	0.761867	0	0.104028	0	0
AC004656.1	1.08959	0.88232	2.66317	1.27939	1.73955	1.08784	1.59485	1.20518	1.55606	1.21418
AC004672.1	0	0	0.0241023	0	0	0.0879358	0	0	0	0
AC004678.1	0.2471	0	0.379203	0.0619854	0.0520827	0.0658808	0.0499975	0	0.113601	0.0647082
AC004678.2	0.114549	0	0	0	0	0.305406	0.139065	0	0	0
AC004687.2	0.00984713	0.00797391	0	0.0197613	0	0	0	0	0.0633789	0
AC004696.1	0.0945454	0.15312	0	0.284602	0	0.504146	0.30608	0	0.434658	0.0990344
AC004696.2	0	0	0	0	0.438533	0	0	0.757427	0.159418	0
AC004704.1	0.0984375	0.0797118	0	0	0	0	0	0	0	0
AC004706.3	0.113577	0.0131388	0.0426851	0.0162806	0.0273592	0	0.0131319	0	0.0447561	0.0169957
AC004754.1	0	0.0207279	0.0673404	0.0256844	0.0863243	0	0.0207171	0.0223647	0	0.0536252
AC004765.1	0.0494307	0	0.0433469	0	0	0.052716	0	0.0863767	0.0909001	0.103555
AC004771.1	1.27969	0.398559	0.604254	0.197545	0.746935	0.944819	0.23901	0.860063	0.633572	0.721779
AC004771.2	0	0.105859	0	0	0.110216	0	0	0.114218	0.120199	0.136934
AC004771.3	0.833235	0.590388	1.8267	1.35862	0.878127	0.666461	0.59008	0.637009	1.4365	0.981896
AC004771.5	0.847071	1.28612	2.13559	1.27493	1.87469	1.46798	1.11406	0.370049	2.14185	1.77458
AC004784.1	0.0794129	0	0	0	0	0	0	0	0	0
AC004801.1	0	0	0	0	0	0	0.387064	0	0	0
AC004801.2	0.14734	0.178968	0.387618	0.369605	0.248446	0.157133	0	0.772401	0	0.077168
AC004801.6	0.11736	0	0.308747	0.235519	0.0494732	0.0625801	0.142478	0.102539	0.161863	0.122932
AC004803.1	0.140774	0.151993	0.19203	0.141254	0.276937	0.333624	0.632975	0.36899	0.431459	0.294917
AC004812.2	0.685161	0.37728	1.27376	1.48498	0.785617	0.759926	1.08689	0.862035	0.781181	0.7464
AC004817.4	0	0	0	0	0	0	0	0.0276644	0	0
AC004825.2	0.25226	0.306409	0.774241	0.506236	0	0.807077	0.510414	0.440806	0.695835	0.396355
AC004832.4	0.693523	0.561595	0.152041	0.869855	0.438533	0.184904	0.420976	0.605942	0.637674	0.181613
AC004832.5	0.572459	0.579451	0.251001	0	0.12066	0	0.231659	1.12537	0	0.44973
AC004832.6	0.489111	0.132023	0.428912	0.245388	0.206185	0	0.263907	0.071224	0.0749538	0.085389
AC004834.1	0	0	0	0	0.0219532	0	0.0948342	0	0.0119708	0
AC004837.2	1.25612	1.6529	1.23921	2.2057	1.38999	2.34431	1.84266	1.23468	2.16556	0.904586
AC004839.1	0	0	0.200901	0.114939	0.193153	0.732974	0.37084	0.200166	0.105324	0
AC004840.1	0.0767233	0	0	0.0769845	0	0	0	0.0670343	0	0
AC004846.1	2.1074	3.00163	1.38602	1.52929	1.53879	1.3846	1.37059	1.43027	1.50517	2.52281
AC004846.2	0	0.0598095	0.0647692	0.0741112	0.124543	0.0787687	0.0597782	0.25813	0.135824	0.0773666
AC004854.1	0	0	0	0	0.138638	0.175368	0	0.143672	0	0
AC004854.2	0.159303	0.386998	0.803255	0.519498	0.302195	0.169891	0.193398	0.173982	0.439424	0.0834336
AC004865.2	0	0	0.0488599	0	0.0469755	0	0.135285	0.0486812	0.204922	0.466904
AC004870.1	0	0	0.171176	0.0652884	0.109716	0	0	0	0.239308	0
AC004877.1	0	0.0567701	0.0122956	0	0	0	0.0340442	0.0490024	0.0128921	0.058748
AC004877.2	1.1497	1.47407	0.840162	0.384537	0.807759	1.73699	0.930505	0.83709	1.58567	0.602142
AC004884.2	0	0.0851135	0.184343	0.210932	0.0886168	0	0	0	0.289931	0
AC004889.1	0.369581	0.0467619	0.222815	0.301307	0.126585	0.45573	0.243035	0.333	0.530967	0.459716
AC004890.2	0.843169	0.975391	0.704184	0.778893	1.06067	0.642292	0.899058	0.724996	0.65221	0.448611
AC004890.3	0.419281	0.424402	0.275757	0.0525885	0.220935	0.111787	0.254508	0.0457915	0.289137	0.164696
AC004893.1	0	0.0333611	0.0361276	0	0.0347342	0	0	0	0.113641	0
AC004895.1	0.139973	0	0.184118	0	0.118012	0	0.0566435	0	0	0
AC004898.1	0	0	0	0	0.126331	0.0798999	0	0.0654591	0.0688871	0.0784777
AC004900.1	0.0689772	0	0	0	0	0	0	0	0.126845	0
AC004906.1	0.177675	0	0.0519357	0.118853	0	0	0	0	0	0
AC004908.1	0.954716	0.773101	1.20931	0.851525	0.983794	3.3939	1.37368	1.01952	1.65813	0.666697
AC004908.2	0.799847	0.0809616	0.613728	1.20385	0.758647	1.06626	1.61839	0.786194	0.735435	0.209456
AC004908.3	0.642757	0.223065	0.966253	0.36854	0.154831	2.05643	0.222949	0.160453	0.590996	0.480911
AC004917.1	0.0826931	0	0.0725154	0	0	0.264568	0.0669275	0.0240834	0.101378	0.0577463
AC004918.1	0.894375	0.663885	0.718939	0.29914	0.188512	0.476909	0.120643	0.390714	0.959409	1.01491
AC004918.3	6.63852	8.13887	6.96399	9.33801	7.11387	6.48424	6.07586	4.44499	5.5905	5.26403
AC004922.1	0	0	0.0186047	0	0	0.067878	0	0.0370733	0	0
AC004923.4	0.155315	0	0.0680997	0.155844	0	0	0.0628521	0.135701	0.214212	0.0813449
AC004925.1	0.10604	0.0686947	0.0185978	0.0638408	0.0178806	0.0678529	0.120153	0.0370596	0.0585005	0.0444301
AC004943.1	0.0338179	0.0547696	0.0593114	0	0	0.0360656	0	0.0295472	0	0
AC004943.2	0.165933	0.460689	0.135116	0.214068	0.419695	0.0632004	0.172668	0.310667	0.0653872	0.235887
AC004947.2	0	0	0	0	0	0	0.0173896	0	0.0197557	0
AC004951.1	0.12302	0.0249046	0.134849	0.0308598	0.129648	0.0327992	0.0995663	0.107485	0.0282784	0.0966461
AC004951.2	0.289478	0.527425	0.634624	0.145232	0.305074	0.540256	0.468577	0.252921	0.199625	0.151611
AC004951.3	0	0.283366	0	0.0501606	0.042147	0.159939	0.0404597	0	0	0.052364
AC004951.4	0.0829321	0	0	0	0	0.0589627	0	0	0.0254179	0.0289566
AC004967.1	0.128387	0.103964	0.112585	0.901769	0.32473	0	0.10391	0.112174	0	0.403449
AC004967.2	0.210326	0.121654	0.158091	0.241191	0.43065	0.224305	0.194545	0.288774	0.248643	0.0944197
AC004974.1	0	0.0300498	0	0	0	0	0	0	0	0
AC004975.1	2.48318	1.11711	1.4517	1.93794	1.39572	0.588493	0	1.92853	0.25369	0.289009
AC004975.2	0	0	0.089072	0	0	0	0	0.177493	0	0
AC004980.1	0.516686	0.821852	0.404547	0.518445	1.07349	0.649424	0.866227	0.822259	0.729583	2.22286
AC004980.2	0	0.093505	0.202518	0.115864	0.292061	0.246291	0	0.302666	0	0.120953
AC004982.1	0	0	0.0608166	0	0.0292355	0.0369808	0.0841952	0.151485	0.0637674	0
AC004982.2	0.165864	0.134312	0.14545	0.0998573	0	0.0707553	0.0268484	0.31882	0	0
AC004987.2	0.199962	0.242885	0.263026	0.0501606	0.295029	0.159939	0.0404597	0.17471	0.0459647	0.209456
AC005000.1	0.398535	0.645444	1.22319	0.199946	0	1.06256	0.161277	0.174103	1.09932	1.04364
AC005005.3	0.0814029	0.0329588	0.499688	0.08168	0.102946	0.0868132	0.0988249	0.391176	0.224543	0.170536
AC005006.1	0	0	0	0	0	0.245796	0.186537	0	0.211918	0
AC005009.1	0	0	0	0	0.539607	0.227522	0	0.1864	0	0
AC005009.2	0.124219	0	0.10893	0	0.104729	0	0	0	0	0
AC005013.1	0	0	0	0	0	0	0	0	0.448703	0
AC005014.2	0	0	0	0	0	0.204352	0	0	0	0.100357
AC005020.1	0	0	0.191352	0	0	0	0	0.0953264	0.300955	0
AC005021.1	0.323319	0	0.141763	0	0	0.517211	0.261677	0.564977	0.148641	0
AC005034.2	0.415863	0	0.243119	0.139093	0.350614	0.147834	0.112193	0	0.127458	0.435608
AC005034.3	4.36906	4.09656	3.77371	3.23026	3.76665	5.60534	5.60988	8.40957	6.10134	5.09265
AC005034.4	0	0	0	0.0640538	0	0	0.154998	0	0	0
AC005034.5	0.862067	0.0997253	0.755965	0	0.31149	2.23274	1.39542	0.968402	1.01911	1.677
AC005041.1	0	0	0	0	0.0137594	0	0	0	0	0
AC005041.2	0	0	0	0	0.0492717	0	0	0.0510608	0	0
AC005041.3	0.353708	0.0716055	0.620348	0.354912	0.820081	0.47152	0.787249	0.30904	1.30089	0.185251
AC005042.1	0.143473	0	0	0	0.181443	0	0	0	0	0
AC005046.1	5.50935	3.71776	6.76377	5.89664	4.9546	6.65892	5.42509	3.44975	6.50096	2.30837
AC005050.1	0.194539	0.0525107	0.511787	0.748272	0.27336	0.207469	0.131208	0.424929	0.447182	0.237739
AC005070.3	0.325335	0.193194	0.41843	0.195865	0.402292	0.393218	0.40374	0.13265	0.259251	0.204469
AC005076.1	0	0	0.340038	0.389084	0	0.206768	0.209224	0.67759	0.237691	0.609262
AC005077.4	0.0821016	0.0797802	0	0.115334	0.055376	0	0	0.0717334	0.030196	0.0172
AC005082.1	0	0	0.0222779	0	0	0	0.123367	0.0221964	0	0
AC005102.1	0.11981	0	0.105064	0	0	0.127773	0.0969681	0	0	0.125499
AC005104.1	1.42823	1.26168	1.36631	2.47535	0.547339	2.2155	1.68136	2.26885	2.1489	0.408013
AC005104.2	0	0.137085	0	0	0.071364	0	0.137014	0	0	0
AC005154.1	0.908534	0	0.531142	0	0.382993	0.322973	0	0.1323	0	0
AC005154.2	0.164793	0.266889	0.252893	0.0413384	0.24314	0.0878727	0.133375	0.39595	0.151522	0.0431543
AC005154.4	1.24759	0.631413	0.136755	0.156479	0.262961	0	0	0.272509	0	0
AC005156.1	0	0	0	0.301489	0	0.320436	0	0.262522	0	0
AC005180.1	0	0.0791686	0	0	0.247282	0	0.0791273	0	0	0
AC005180.2	0	0.165381	0	0	0	0	0	0	0	0
AC005183.1	0	0	0.0254299	0	0	0	0.0234703	0.0506738	0.0533274	0
AC005197.1	0	0.204123	0.294733	0	0.0708416	0.0896095	0.74806	0.0734139	0.231775	0
AC005224.1	0.112015	0.241884	0.360171	0.711844	0.22036	0.43802	0.483515	0.0652462	0.137326	0.0391112
AC005225.1	0.0612476	0	0.107419	0	0.103276	0	0	0	0	0.128311
AC005225.3	0	0	0.0969667	0	0.186454	0.117925	0.0894946	0.0966121	0	0
AC005225.4	0.0257928	0	0.203565	0.0776419	0.152222	0.0825213	0.167003	0.0901423	0.0948629	0
AC005229.4	1.09661	1.26857	1.67142	1.38852	1.27676	1.25302	1.56375	1.02656	0.624183	0.84783
AC005253.1	0.630964	0.812853	0.653907	0.690667	0.652868	0.489382	1.1374	1.17774	1.26579	0.63088
AC005261.1	2.04865	2.73942	2.9075	2.54248	1.90903	4.2115	2.69436	3.12061	2.85029	1.55297
AC005261.2	0.164753	0	0.0481586	0.165314	0	0.117136	0	0.0479825	0.10099	0
AC005261.3	0.704414	0.53686	0.87207	1.16416	1.01311	0.707042	1.03962	0.760271	0.876283	0.390632
AC005261.5	0.248258	0.569592	0.725677	0.705793	0.941881	1.27967	0.837197	0.867628	0.913064	0.303387
AC005264.1	0.296968	0.400793	0.260418	0.198653	0.438155	0.0527842	0.180263	0.194599	0.227544	0.129612
AC005288.1	12.6122	10.9695	13.2836	11.316	10.971	13.1658	10.5858	13.5849	10.3081	14.1897
AC005291.2	0	0	0	0	0	0	0	0	0.201788	0
AC005300.1	0.153858	0	0.134921	0.308764	0	0	0.622623	0	0	0
AC005306.1	0.0613787	0.0994053	0.107649	0.24635	0.0517484	0.130916	0.14903	0	0.0564358	0
AC005324.3	0.0208158	0.033712	0.00912689	0.0104433	0.0263247	0	0	0	0	0
AC005324.5	0	0	0	0.100848	0.0847369	0.107186	0	0.175628	0	0
AC005326.1	0	0.377821	2.04576	0.936332	0.393372	0.497588	0.377624	1.63062	0.858008	0
AC005329.1	0.0642834	0.0390411	0	0.0322511	0	0.017139	0	0	0.0295533	0.0168339
AC005329.3	0.294087	0.170102	0.405258	0.590177	0.177104	0.358438	0.170014	0.293656	0.270404	0.132022
AC005330.1	0.0927125	0.337841	0.121952	0.139542	0.39083	0.148312	0.112555	0.0810043	0.0852464	0.0485573
AC005332.1	0.131425	0.106424	0.230499	0.0439576	0.14774	0.0467201	0.0709125	0	0.0805611	0
AC005332.2	0	0	0.0172407	0	0	0.0629016	0	0.0858885	0.0903863	0.020594
AC005332.3	1.15807	0.833578	2.25676	1.67847	2.16972	3.43068	3.22843	2.92306	2.12963	2.02177
AC005332.4	1.20216	1.78471	3.03711	2.58484	1.83404	2.47255	2.06177	2.07569	1.36853	1.25924
AC005332.5	0.209832	0.237882	0.90163	0.315819	0.513038	0.783223	0.492498	0.586667	0.578803	0.41761
AC005332.6	4.73494	4.94789	8.44217	7.13644	5.2675	9.28212	10.0814	11.4497	11.146	4.79512
AC005332.7	0	0	0.0813016	0	0.0781661	0	0.0750367	0	0.0852464	0
AC005355.2	0	0	0	0	0	0.126453	0	0	0.109024	0.124202
AC005379.1	0	0	0.460296	0	0	0	0	0	0	0
AC005387.1	0.163037	0.528091	0.142971	0.490776	0.274914	0.173873	0	0.427344	0.299815	0.170778
AC005387.2	0.521719	0.422472	0.34313	0.654368	1.09965	1.11279	0.422252	0.341875	0.599631	0.273245
AC005393.1	0	0.397876	0.344697	0	0	0.628801	0.397669	0	0.0903553	0.102935
AC005410.1	0	0	0	0	0	0.122407	0	0	0	0
AC005410.2	0.247901	0.200743	0	0.497489	0	0.264377	0.401276	0.324892	0.113969	0.129836
AC005476.2	0	0.143285	0.0517222	0	0	0	0	0.360732	0.0542318	0.061782
AC005479.1	0.682043	0.0788998	0	0	0.246442	0.207821	0	0	0	0.510305
AC005479.2	0	0	0.23353	0	0	0	0.107767	0	0	0.139475
AC005480.1	0.0580714	0.0117561	0.025462	0	0	0.0464482	0.0469999	0	0.0533949	0
AC005498.1	0	0	0	0	0	0	0	0.323495	0	0
AC005498.2	0.0519358	0.0420561	0	0.156338	0.30651	0.0553876	0.168136	0.136131	0.14326	0.0544017
AC005498.3	0.196442	0.318146	0.467574	0.422379	0.21294	0.269354	0.499682	0.245192	0.232229	0.0293955
AC005514.1	0	0	0	0	0.232619	0.294247	0	0	0	0
AC005519.1	2.22503	1.80177	1.95118	1.26374	1.80514	2.41769	2.48038	1.35716	3.28108	1.14335
AC005520.2	0.500486	1.41848	0.585183	0.585888	3.1647	3.2025	2.70045	1.09321	0.383485	0.17475
AC005520.3	0.310211	0	0	0	0	0	0	0	0	0
AC005520.5	0.0537099	0	0	0	0.0679244	0.0572796	0.13041	0	0.0246923	0
AC005523.1	0.274589	0	0	0.275523	0	0	0	0	0	0
AC005532.1	0.0927875	0	0.0406837	0.0931033	0	0	0	0	0.127973	0
AC005534.1	0.154687	0	0.203473	0.155214	0.391252	0.164968	0.250392	0.0675764	0.213346	0
AC005534.2	0.265076	0	0.232451	0	0.223486	0.141347	0.429078	0	0.121865	0.277662
AC005537.1	0.0253934	0	0	0	0.0107046	0	0	0	0	0
AC005540.1	0	0	0	0	0.157948	0	0	0	0	0
AC005546.1	0.5871	0.594271	0.772261	1.1782	0.123746	0.31306	0.59396	0.384719	0.944687	0
AC005562.1	0	0	0	0	0	1.10276	0	0	0	0
AC005578.1	0	0	0	0	0	0	0	0.098317	0	0
AC005586.1	0.596767	0.885947	0.959415	0.598798	0.670846	0.212143	0.321994	0.608305	0.0914515	0.833468
AC005592.1	0	0	0	0	0.0295029	0	0.0283218	0	0	0
AC005593.1	0	0	0.0977198	0	0	0	0	0.292087	0	0
AC005618.1	0.109382	0.191911	0.207825	0.256093	0.03074	0.155536	0.0737733	0.302634	0.167622	0
AC005632.2	0	0.112251	0.425459	0.0695464	0.116871	0.221751	0.168289	0	0	0.363007
AC005670.1	0	0	0.127407	0	0	0	0	0.126941	0.133589	0
AC005674.1	0.125031	0	0	0	0	0.133341	0.101193	0.109241	0.919695	0
AC005674.2	0.817508	0.688474	0.71689	0.623421	0.606533	0.819531	0.621949	0.714269	1.14254	0.548047
AC005682.1	0.11736	0	0	0.235519	0.230875	0	0.0633234	0.102539	0.0719393	0.368797
AC005695.3	0	0	0	0.496417	0	0	0	0.216128	0	0
AC005696.1	0	0.104903	0.113602	0	0.327662	0.276313	0.104848	0	0	0.271395
AC005696.3	0.378806	0	0.166091	0	0	0.201991	0	0	0	0.198396
AC005699.1	1.42334	0.322722	0.923636	0.54271	1.60803	0.121435	1.03678	1.24359	1.59664	0.92437
AC005703.3	0	0	0	0	0.129718	0	0	0	0.565871	0
AC005703.4	0	0.0863791	0.187084	0	0	0	0	0	0	0
AC005703.6	0.0431821	0.0699352	0.0757347	0.0866582	0.0364069	0	0.244646	0.0377289	0.119114	0
AC005726.1	0.731184	0.924241	0.985245	0.429467	0.66157	1.08409	0.851589	0.810245	0.623109	0.691179
AC005726.2	0.189403	0	0	0	0.0319372	0.121195	0.0613171	0	0.10449	0.0396791
AC005726.3	0.250607	1.31907	0.109881	1.13157	0.528218	2.00447	2.33253	0.985317	1.84341	1.18128
AC005730.3	0	0	0.137502	0	0.264398	0.167222	0.126906	0.410997	0.576694	0
AC005736.1	0.099375	0.160942	0.479292	0.348996	0.293241	0.370929	0.301608	0.0434127	0.159901	0.15614
AC005740.3	0.166829	0.540372	0.292591	1.50657	0	0.355833	0.675112	0	0.766969	0
AC005740.4	0	0.14568	0.525869	0.361031	0.303353	0.0639533	0.242673	0.314368	0.0551384	0.188445
AC005746.1	0.0863643	0	0.0757347	0.173316	0.0364069	0.138156	0.0349494	0.0377289	0.158819	0
AC005753.1	0.0928625	0.0751974	0.162866	0	0	0.297103	0	0.243406	0.512306	0
AC005757.1	0.364761	0	0	0	0	0	0	0.212465	0.447182	0.12736
AC005759.1	0	0	0	0	0.0798429	0	0.0766464	0	0	0.198396
AC005775.1	0.135033	0.328037	0.118413	0	0.113847	0.0720039	0.0546444	0	0.434556	0.141444
AC005776.1	0	0.160248	0	0	0.500532	0	0	0.172902	0	0
AC005776.2	0.356857	0.0788106	0.142243	0	0.164109	0.207586	0.0787694	0.141723	0.178974	0
AC005779.1	0.106276	0	0.0931957	0	0	0	0	0	0	0
AC005785.1	0.150154	0.145909	0.131674	0.542396	0.101276	0.0640537	0.0972218	0.262385	0.276125	0
AC005785.2	0.727595	0.294593	0.478533	0.0912589	0.306718	0.872947	0.441658	0.317855	0.501751	0.190535
AC005786.1	0.372656	0.603532	0.32679	0	0	0	0	0	0	0
AC005786.4	0	0.0681407	0	0.0844346	0	0	0	0	0	0
AC005822.1	0.27751	0.0449439	0.0486709	0.111382	0.0935876	0.177572	0	0.0969858	0.255162	0.116274
AC005828.1	0	0	0.192083	0.329682	0	0	0	0	0	0
AC005828.4	0.103966	0	0.0911697	0	0	0	0.252433	0	0	0.326706
AC005828.5	0	0	0	0	0	0.689615	0.130839	0	0	0.169335
AC005828.6	0.247367	0	0	0	0	0	0.400411	0.216128	0	0
AC005828.7	0	0	0	0	0	0	0	0.180366	0	0
AC005829.1	0.340588	0.206849	0.0746672	0.0854368	0	0.272418	0.137827	0.297577	0.31316	0.267569
AC005829.2	0	1.84832	1.81096	1.47233	0	1.44894	0.0879691	0.664757	0.449723	0
AC005831.1	0.946902	1.36924	0.741392	1.45912	1.51113	1.22623	1.97067	2.60016	2.58085	1.77118
AC005833.1	0.0144885	0	0.0127053	0	0	0	0.0117263	0	0	0
AC005837.1	0	0.0270658	0	0	0.0281798	0	0	0.146015	0.0307324	0
AC005837.3	0.601983	0	0	0.201344	0.67671	0	0	0	0.369003	0.420377
AC005838.2	0.543114	0.293199	1.58756	1.27158	0.305267	1.35149	0.146523	0.790878	1.33167	0
AC005839.1	0.250061	0.564086	0.579536	0.430136	0.346359	0.476216	0.766177	0.7959	0.558386	0.411611
AC005840.1	0	0	0	0	0.256683	0	0.36961	0.266004	0	0
AC005840.2	0.413787	0.180424	0.446595	0.191629	0.214686	0.305507	0.489465	0.278101	0.204865	0.200046
AC005840.3	0	0	0.0403574	0	0	0	0	0	0.0211578	0
AC005840.4	0.574849	0.465496	0.420081	0	0.484656	0.715231	0.38771	0.334836	0.704741	0.200714
AC005842.1	0	0	0	0.0647016	0	0.0343839	0.0260942	0	0	0
AC005845.1	2.3729	2.98901	1.15603	2.02824	1.40783	2.06198	1.13808	1.99645	1.13131	2.48557
AC005856.1	0	0	0.175964	0	0	0.213998	0.649618	0	0.553505	0
AC005865.2	0.105547	0.0155399	0	0.0481394	0.064718	0	0.00776588	0.0419175	0	0.0100508
AC005899.2	0	0	0	0	0	0	1.03217	0	0	0
AC005899.5	0	0	0	0	0	0	0.168289	0	0	0.108902
AC005899.6	1.15937	0.156471	0.169447	0	0.488735	0.618215	0.15639	0.675309	1.24368	0.202404
AC005899.7	0.390402	0.079034	0.0855879	0	0.0822871	0.624523	0.394963	0.255825	0.0897406	0
AC005899.8	0	0.0269481	0	0	0.0140286	0	0.013467	0	0.0305987	0.0174294
AC005911.1	0.251706	0.101912	0.882907	1.01025	1.16718	0.268436	0.814872	0.329879	0.115718	0.922801
AC005912.1	0	0.911215	0.986778	1.58075	0.948721	1.20006	2.18577	3.34278	1.65545	5.1863
AC005912.2	0	0	0	0	0	0.0510028	0.0193532	0	0	0
AC005921.3	0	0	0.0233964	0	0.0224941	0	0	0.116554	0.0245316	0
AC005954.1	0.340588	0.137899	0.597338	0	0.430725	0	0.551308	0.148788	0.31316	0.356759
AC005954.2	0	0.0835827	0.0905138	0	0	0.330234	0.167078	0	0.189811	0
AC005962.1	0	0.213828	0	0	0	0	0.356194	0.153809	0	0.0921992
AC005972.3	0.345255	0.264045	0.285941	0.134723	0.355771	0.184101	0.0465719	0.134069	0.0352724	0.0803662
AC006001.2	0	0.445893	0.214609	0.122781	0.464246	1.23973	0.0495178	0.106912	0.506298	0.320436
AC006001.3	1.58514	1.30661	1.28542	1.28839	1.25022	1.23606	1.08521	1.08712	1.15973	1.05933
AC006011.2	0	0	0	0	0	0	0	0	0.136703	0
AC006017.1	0	0.138104	0	0.256691	0.143788	0	0	0	0.313626	0.267967
AC006023.2	0	0	0	0	0	0	0.27813	0	0	2.51974
AC006026.1	0.0318298	0	0	0	0.0268357	0	0	0	0	0
AC006026.3	0	0.649958	0.351928	0	0.67671	0	0	2.45449	0.738007	0.420377
AC006030.1	0	0	0.0198955	0.0227651	0.0382564	0.0120979	0	0	0	0.0118826
AC006033.1	0	0	0	0	0.340738	0	0	0	0	0
AC006042.1	3.6142	3.99091	4.99415	2.74735	2.67778	8.17601	5.58436	4.78451	4.02805	3.44163
AC006042.4	0	0.067156	0.072725	0.0832144	0.0699202	0	0	0.434754	0	0.868698
AC006058.1	0.0566302	0.018343	0	0	0.019098	0.0241576	0.275001	0.0989573	0.177037	0.24914
AC006058.2	0	0	0	0	0	0	0.169517	0	0	0
AC006058.3	0	0	0	0	0	0	0.130349	0.140716	0	0.168701
AC006058.4	0.103094	0.0278275	0	0	0.0289729	0.0366487	0.222504	0.030025	0.189584	0.215978
AC006059.1	1.46214	0.7104	0.641092	1.02698	0.862913	2.02712	1.18338	1.72462	1.14274	0.612626
AC006063.1	0	0	0	0	0	0	0	0	0	0.429385
AC006064.1	0.409922	0.414928	0.269602	0.822634	0	1.20221	0.829423	0.626771	0.659594	0.644077
AC006064.2	0.0522669	0.0211621	0.022917	0	0	0.0278704	0.126906	0.0456664	0.120145	0
AC006064.3	0	0	0	0	0	0	0	0.315356	0.110624	0.126025
AC006077.1	0	0	0	0	0	0	0	0.292371	0	0
AC006077.2	1.00462	0.101689	0.991097	0.378016	0.317624	0.937469	0.406544	0.329158	0.577325	0.789241
AC006111.2	0.42988	0.0870262	0.0471214	0.107836	0.0453041	0.229226	0.130471	0.187797	0.345854	0.0562864
AC006116.10	0.0987763	0.239959	0.606334	0.39645	0.416392	0	0.159889	0.172605	0.272466	0.310399
AC006116.4	0.126967	0.102814	0.44536	0.636996	0.321138	0	0.308281	0.110933	0.350227	0.132995
AC006116.5	0.615983	0.249402	0	0	0	0	0	0.0896989	0	0
AC006116.8	0	0	0	0.0226978	0	0	0	0	0	0.0473897
AC006122.1	0.115704	0	0.0507315	0	0	0	0.0936446	0	0.212772	0
AC006128.1	1.72755	2.7139	3.69641	3.57086	2.33039	1.65813	2.48877	1.20751	2.3191	1.48385
AC006130.1	0	0	0	0	0	0.110276	0.167379	0	0	0.108313
AC006141.1	0	0	0	0	0	0.0282043	0	0.0231068	0	0
AC006157.1	0	0.126973	0	0	0	0.668889	0.126906	0	0	0
AC006159.1	0.148676	0.120394	0.130377	0	0.125349	0	0	0.779404	0.273407	0
AC006160.1	0	0	0.536807	0.153558	0.193539	0.326418	0.681233	0.534845	0.21107	0.160304
AC006195.1	0	0	0	0	0.157264	0	0	0	0	0
AC006206.2	0	0	0	0	0	0	0	0	0	0.112432
AC006207.1	0	0	0	0	0.135722	0.0858391	0.32572	0	0	0.168622
AC006213.1	0.138097	0.111827	0.1038	0.158362	0.0997967	0.126236	0.111768	0.137894	0.0362788	0.103324
AC006213.2	0.104677	0.169528	0.206535	0.131291	0.154443	0.0279085	0.02118	0.182915	0.0240618	0.0548234
AC006213.3	0	0.179776	0.0973418	0.445527	0.187175	0.118382	0.0898408	0.290958	0.102065	0
AC006213.4	0	0.293199	0.0793781	0	0.381584	0.965352	0.366307	1.66084	0.665836	0.284451
AC006213.5	0	0.322722	0.174742	0.599837	0.672011	0.425023	1.12894	0.348206	0	0.626186
AC006213.6	0.0823963	0.133444	0.0722551	0.165354	0.0926246	0.0732272	0.200062	0.0719909	0.101015	0.158232
AC006237.1	0	0	0.104845	0	0	0.892548	0	0	0.109932	0
AC006238.1	0	0.522157	0.0942429	0	0	0	0.0869807	0	0.197631	0
AC006249.1	0	0	0	0.489039	0	0	0	0	0	0
AC006252.1	0.156373	0.253253	0	0.104604	0.131839	0.0555888	0.210934	0.136626	0.287561	0.109199
AC006254.1	0.0454387	0.0515129	0.0239077	0.0638307	0	0.0581504	0.147103	0.0476406	0.0501354	0.0951922
AC006254.2	0	0	0.360758	0	0	0	0	0.539158	0	0
AC006273.1	0.266616	1.8891	0.701403	1.7389	0.786745	1.70602	0.107892	0.17471	0.551577	0.558549
AC006277.1	0.0356454	0	0.187549	0	0.120211	0	0.0865485	0	0.0983245	0.0373378
AC006299.1	0.0711141	0.153563	0.103936	0.0951415	0.0599564	0.0505603	0.0959267	0.124267	0	0.0993207
AC006305.1	0	0	0.0157613	0.0541037	0	0	0	0	0.016526	0
AC006329.1	0.814029	2.17528	0.214152	1.06184	1.57851	0.26044	0.3953	1.28021	1.79634	3.15491
AC006330.1	0.173294	0	0.10131	0.0289806	0.073052	0.0616037	0.0701274	0.0504697	0.0796691	0
AC006333.2	0.437458	0.730622	2.03796	1.67349	0.783746	1.45792	2.30136	1.36164	1.86031	0.687343
AC006349.1	0	0	0	0	0	0	0.3953	0	0	0
AC006357.1	0	0	0	0	0	0	0.437361	0	0	0
AC006372.2	0	0	0	0	0	0	0.0587202	0	0	0
AC006378.1	1.17305	0.292277	0.949541	0.724332	0.304307	0.57739	1.1685	0.946069	0.663742	0.378075
AC006378.2	0	0.0375379	0	0.023257	0	0.0247186	0.150073	0.18226	0.170493	0.0485573
AC006387.1	0.20964	0.0848803	0.229798	0.0525885	0.088374	0.111787	0.254508	0.251853	0.096379	0.411739
AC006435.2	1.90677	2.10894	2.44695	2.79989	2.31337	2.47987	1.80672	1.90977	1.41112	1.60758
AC006441.1	0.393975	0	0.345485	0.263544	0	0.280107	0.106288	0	0.120749	0
AC006449.2	0	0	0.517754	0.236973	0.199114	0.251865	0.382286	0.722205	0.760026	0.123691
AC006449.3	1.01934	0.24763	0.446942	0.204563	0.171882	0.760965	1.32001	0.267185	0.0937256	0.213548
AC006449.5	0.109417	0.0664518	0.143925	0.439157	0.0922494	0.116689	0	0.143399	0.0251513	0.0286529
AC006449.6	0.349933	0.688174	1.1617	1.17877	0.505764	0.932977	0.667585	0.764355	0.7814	0.576004
AC006452.1	0.014097	0	0	0	0	0	0	0.0739008	0	0
AC006453.2	0.784523	0.231012	1.52186	1.12115	2.66577	1.14091	2.03954	1.47476	1.3334	0.199218
AC006453.4	0	0	0	0	0	0	0	0	0.0842931	0
AC006460.1	0	0	0.134202	0	0	0	0.0412868	0	0	0
AC006460.2	0.0220416	0.0773442	0.128859	0.00737222	0.105306	0.0626842	0.0356787	0.0192581	0.0405332	0.0230882
AC006480.1	1.36641	0.122942	0.798821	0	0.384006	0.323827	0.245755	1.3265	0	0
AC006480.2	0.386314	0.486617	0.790456	0.602978	0.615214	0.320436	0.799025	1.05009	0.828809	0.0449618
AC006486.2	0.182685	0.169066	0.228857	0.340426	0.264037	0.194826	0.0211222	0.273624	0.191969	0.0820108
AC006487.1	0	0	0	0	0.0396272	0	0.0760814	0	0	0
AC006487.2	0	0.0520403	0	0	0.0541823	0	0.0520131	0	0	0
AC006504.1	0.14089	0.25353	0.0686384	0.235615	0.158379	0.183643	0.114029	0.05471	0.129544	0.0819884
AC006504.3	0	0	0.288675	0	0	0	0.444051	0.191746	0	0.574703
AC006504.5	0.48001	0.614685	0.411142	0.481643	0.54587	0.583342	0.406564	0.312105	0.441354	0.26894
AC006504.8	0.361506	0.87821	0.634025	0.544105	2.05731	0.674682	0.73146	1.02652	1.24648	0.662673
AC006511.3	0	0	0.0282253	0	0.0271367	0.0686521	0.0781509	0.14061	0.0295948	0
AC006511.5	0	0.0841884	0.136755	0	0.0438268	0.194032	0.0420722	0.0454182	0.071695	0
AC006518.1	0.182574	0.049281	0.106735	0.0610651	0.205238	0.454319	0.295531	0	0.055957	0
AC006538.1	0.0724152	0	0	0.0363309	0.09158	0	0.0293045	0	0.0665836	0.11378
AC006539.2	0	0	0	0	0.253766	0	0	0.262981	0.0922509	0
AC006547.1	1.67079	1.02497	1.13216	1.14305	1.13118	0.917915	1.10639	1.45979	1.95521	1.69708
AC006557.1	0	0.0856626	0	0	0	0	0	0	0.0486336	0
AC006557.6	0	0.215148	0	0	0	0	0	0	0.0610735	0
AC006566.1	0.111869	0.181177	0.588605	0	0.471587	0.596523	0.181083	0	0.102861	0.234362
AC006581.2	0.378389	0	0.110606	0	0.10634	0	0.71458	0	0	0.132118
AC006942.1	0	0.0893692	0.483901	0.110739	0	0.235397	0	0	0	0
AC006946.1	1.22477	0.283366	0.153432	0	0.442544	0.186595	0	0.305742	0	0.183274
AC006946.2	0	0.0162774	0	0	0.0169474	0.0214372	0	0	0	0
AC006963.1	0	0.0441749	0.0478381	0	0	0	0	0	0.0501592	0
AC006978.1	0.558078	0.263617	0.815651	0.793302	0.862614	1.19034	1.01628	0.487601	0.855227	0.389717
AC006994.1	0	0	0	0	0.0576696	0	0.110722	0.0597636	0.0628933	0
AC007000.1	0.144557	0.0585289	0.380295	0	0.121876	0.231247	0.175495	0.189452	0.0664578	0.0757102
AC007000.2	0.117842	0.095425	0	0	0	0.754045	0	0.10296	0	0.370311
AC007014.2	0	0.485094	0	0.360654	0	0.127773	0	0.20936	0.110162	0
AC007029.1	0	0.148473	0	0	0	0.195538	0.445186	0	0.168586	0.576171
AC007036.2	0	0	0	0	0	0.42016	0	0	0	0
AC007038.1	0.130489	0.0845329	0.1602	0.0785599	0.0660093	0.47315	0.1901	0.342031	0.287954	0.109348
AC007038.2	0.387764	0.4396	0.204023	0.389084	0.13077	0.330829	0.43937	0.67759	1.14092	0.64988
AC007040.1	0	0.389702	0.844037	0.241444	0	0.256618	0.584248	0.105119	0	0
AC007040.2	0.0902546	0.0313224	0.0339198	0.0258748	0.0543527	0.0137505	0.0521767	0.0112653	0.0355656	0.0810342
AC007066.2	0.321928	0.330205	0.602252	0.387629	0.416174	0.457766	0.764285	0.506292	0.651207	0.382175
AC007098.1	0.0858154	0.0521181	0.22576	0.129161	0.144702	0.0686392	0.104182	0.224935	0.0789047	0.17978
AC007099.1	0	0.0392169	0	0	0	0.0516484	0.156785	0	0.0445295	0
AC007099.2	0	0.138309	0	0.171382	0	0.182153	0	0	0	0
AC007114.1	0.268487	0.16306	0.176581	0.0673502	0.282952	0.357914	0.10865	0.175936	0.370298	0.281235
AC007114.2	0	0	0.0940447	0.0269023	0.0226044	0.028593	0.0542487	0.0468504	0	0
AC007128.1	0	0	0	0	0	0	0	0	0.0284768	0.0648828
AC007151.1	0	0	0	0	0.200351	0	0	0	0	0
AC007160.1	0	0	0	0	0	0.38372	0	0	0	0
AC007163.1	0	0.105979	0.0573839	0.0656607	0.220683	0.0697871	0	0	0	0
AC007182.2	0.142759	0.231204	0.250377	0	0	0	1.03987	0.498922	0.787575	0.448611
AC007191.1	0.843111	0.465496	0.537704	0.461444	0.549276	0.367833	0.511778	0.18416	0.916164	0.622214
AC007193.2	0.729522	0.295373	0.533111	0.244002	0.20502	0.129668	1.18087	0.106232	0.111796	0.38208
AC007204.1	0.206807	0	0	0	0	0	0	0	0	0
AC007216.2	0.149451	0.363062	0.393169	0	0.126002	0	0	0	0.137415	0
AC007216.3	0.230324	0.217595	0.168313	0	0.0323644	0.409387	0.0932061	0	0.388256	0.522729
AC007216.4	0	0	0.0895475	0.102463	0.258282	0.326708	0.0826472	0	0	0
AC007216.5	0	0	0	0.528297	0	0	0.426126	0	0	0
AC007220.1	0	0	0	0	0.0917247	0	0	0	0	0
AC007224.2	0	0	0	0	0.284616	0.120006	0.0910739	0	0	0
AC007225.1	0.093773	0	0	0	0	0.0333351	0	0	0	0
AC007228.1	0.0432146	0	0.0757917	0.0867235	0.182172	0.276521	0.104927	0.377573	0.0794691	0.497931
AC007229.1	0.139294	0.338388	0	0	0	0	0	0.121703	0	0
AC007238.1	0.0329633	0.106771	0.0578124	0	0	0	0.0533575	0.0288005	0.121235	0.0690567
AC007240.1	0	0	0.0191425	0	0	0	0	0	0	0.0228657
AC007240.2	0.0306729	0.024838	0.107591	0	0.0775812	0	0.14895	0.0803982	0.0846085	0.160646
AC007249.1	0.232344	0.282218	0.407496	0	0	0.37168	0.282071	0.71051	0	0.486752
AC007249.2	0.523802	0.31812	0.373208	0.722679	0.441618	0.453875	0.556419	0.629274	0.421418	0.548672
AC007255.1	0.119561	0.806805	0.279587	0.399892	0.235204	0.765041	0	0.348206	0.109932	0.0417458
AC007255.2	0	0	0	0	0	0.290982	0	0	0	0
AC007256.1	0	0	0.0364019	0	0	0	0.0839922	0	0.0190841	0.086964
AC007262.2	0	0	0	0	0.0120796	0	0.011596	0.0125182	0	0
AC007272.1	0.0452238	0.0366209	0	0.0453778	0.0762566	0.192918	0	0.0790255	0.041582	0
AC007277.1	0	0	0	0	0.0442072	0	0	0	0	0
AC007279.1	0.274261	0.777309	0.0601263	0.275194	0.173422	0.438733	0.0554931	0	0.126087	0.359103
AC007283.2	1.16526	0.471797	1.53276	0.292307	0.982432	5.2815	2.59353	0.509053	0.267855	3.05147
AC007285.1	0.0809436	0.0655458	0.0887265	0.142134	0.341219	0.0863234	0.0491337	0.265206	0.0558189	0.0211967
AC007285.2	0.11079	0	0.291462	0.111167	0.0934069	0.236306	0.0896674	0.290396	1.01868	0
AC007292.1	0.153858	0.249179	0.674607	0.463145	0.194577	0.492252	0.124525	0.268856	0.0707339	0
AC007292.2	0.19003	0.230821	0.111094	0.222456	0.0534048	0.270213	0.128167	0.166032	0.0873634	0.132702
AC007292.3	0	0	0	0.322602	0	0.514313	0	0	0	0
AC007298.2	0	0	0	0	0	0	0	0.116338	0	0
AC007314.1	0	0.0822513	0	0	0	0	0.246625	0	0	0
AC007318.1	0.521126	0.474742	0.399864	0.5229	0.549203	0.555762	0.632659	0.341487	0.59895	0.54587
AC007318.2	0.0270193	0.0218795	0.0473877	0.0542226	0.0455601	0.0288151	0.0656041	0.0236072	0.0496869	0
AC007319.1	0.27291	0.347277	0.376075	0.312959	0.164351	1.03946	0.788854	0.851591	0.394322	0.367544
AC007325.2	0	0	0	0.0239436	0	0	0.019313	0.0625468	0.0219407	0.0499908
AC007325.4	0.0473117	0.153246	0	0.189891	0.119666	0	0.459499	0	0	0.049558
AC007336.1	0.0749596	0.16996	0.289228	0.210601	0.151676	0.0959299	0.218406	0.0654933	0.1792	0.0471112
AC007336.3	0	0.0645444	0.0232989	0.0266594	0	0	0.0430071	0	0.0732882	0
AC007342.6	0	0.0537455	0	0.0665972	0.0746103	0.0235942	0.0358116	0.0966493	0.101711	0
AC007342.7	0.417464	0.159082	0.387618	0.172482	0.103519	0.759476	0.457123	0.214556	0.699954	0.180059
AC007349.4	0	0	0	0	0	0	0.261923	0.282754	0	0.112996
AC007362.1	0	0.0572668	0.217055	0.106441	0.0596239	0.03771	0.0286184	0.216261	0.260099	0.333349
AC007364.1	0.336922	0	0.295454	0.394414	0.0946865	0	0.136344	0.147187	0	0
AC007365.1	0.0915296	0.074118	0.0802643	0	0	0.292839	0.222238	0.159942	0	0
AC007376.2	0	0.172118	12.7678	1.59957	0.358406	3.40018	2.15036	1.11426	2.14979	0.779254
AC007378.1	0	0	0	0.240939	0	0	0	0	0	0
AC007382.1	0.876838	1.24257	1.05726	0.945809	1.14586	1.77672	1.29514	1.7812	1.12872	1.46955
AC007383.2	1.77606	2.78652	4.42905	2.78455	2.01213	2.54521	2.15618	1.30931	0.969615	1.22088
AC007384.1	0.055502	0	0.146013	0.0556909	0	0	0	0	0	0.116274
AC007386.1	0	0.239546	0	0	0	0	0.079807	0	0	0
AC007388.1	0.314997	0.558408	0.66444	0.785902	0.68188	1.01688	1.1369	0.966981	1.18983	0.847177
AC007390.2	0.120724	0.0977585	0.224964	0.090851	0.152674	0.112654	0.232055	0.184587	0.277505	0.110649
AC007391.1	0	0	0.0998526	0	0.0960016	0	0	0	0.104697	0
AC007391.2	0.341195	0.055258	0.179521	0	0	0	0.0552291	0.178864	0	0
AC007402.1	0	0.0117979	0	0	0.0491341	0	0	0	0	0
AC007405.2	0	0	0.0604876	0	0	0	0	0	0	0.144505
AC007406.5	1.17675	1.02619	1.33355	1.03543	1.14475	2.35546	1.20149	1.61339	1.99751	1.44122
AC007422.1	0	0	0.0998526	0	0	0	0	0	0	0
AC007422.2	0.343647	0	0	0.689634	0.289729	0	0.55626	0	0	0
AC007448.3	0.333173	0.202345	0.0730416	0.167154	0.632022	0.355317	0	0.218324	0.0765856	0.43624
AC007448.4	0.0228551	0.0185074	0.0400842	0.0229329	0.0192691	0	0.24047	0	0	0.0239402
AC007450.4	0.109521	0.354748	0.384166	0	0.277012	0	0	0	0.100701	0
AC007485.1	0	0.225592	0.244299	0.279536	0	0	0	0	0	0
AC007485.2	2.16887	2.42535	2.41515	2.52169	2.55421	1.94588	3.14852	2.94774	3.13376	2.30791
AC007494.2	0	0	0.0658713	0	0.126662	0	0	0	0	0
AC007496.3	0	0	0	0	0	0	0	0	0	0.0349195
AC007497.1	0.204596	0	0.269121	0	0	0.109097	0	0	0	0.21431
AC007513.1	4.0884	3.31067	0.929498	0.303875	3.70227	1.29189	2.32851	1.1907	1.9492	1.11028
AC007529.2	0.052458	0	0	0	0.0884548	0	0.0424568	0.0458333	0	0
AC007537.1	0	0	0	0	0	0	0.284084	0	0	0
AC007541.1	0.429734	0.411256	0.753686	0.274398	0.329372	0.499959	0.632372	0.409598	0.431048	0.49106
AC007546.1	0.102664	0	0.630197	0.206026	0.086556	0.109487	0.0830907	0.896989	0.0943962	0.107538
AC007552.2	0	0	0	0	0	0	0.0770277	0.166307	0	0
AC007560.1	0	0	0	0	0	0	0	0.634705	0.667943	0
AC007566.1	0.736807	0.464057	0.430748	0.246438	0.414135	0.523851	0.397555	0.357644	0.0752746	0.171509
AC007569.1	0.0668091	0.1623	0	0	0	0.213748	0	0.233489	0.122858	0.0699812
AC007570.1	0.0951725	0.154136	0	0	0	0	0	0	0	0
AC007610.2	0	0.139555	0.226692	0.172926	0	0.183794	0.139483	0	0.0792305	0.270783
AC007610.4	0.16204	0.109346	0.236827	0.108394	0.204924	0.460825	0.0655732	0.212365	0.0744953	0.141444
AC007611.1	0.0298746	0	0	0	0.0251873	0.0955804	0.0725368	0	0	0
AC007613.1	0	0.0715779	0.0193784	0	0.0372621	0	0.0178851	0	0	0.0231474
AC007614.1	0	0	0	0	0	0	0	0	0	0.0147942
AC007619.1	0	0	0.12215	0.279536	0	0	0.112737	0	0	0
AC007620.3	0.461884	0	0.303777	0.347592	0	0.615727	0.186912	0	0.106172	0.483814
AC007622.1	0	0	0	0	0.180878	0.114399	0	0	0.0986308	0
AC007622.2	0.368308	0.677829	0.205531	0.974298	0.225833	0.357079	0.487782	0.438813	0.431006	0.876807
AC007637.1	0	0.0510681	0.165909	0	0	0.269026	0.153124	0.220403	0.115973	0.198178
AC007655.1	0	0	0	0	0	0.171438	0.390317	0	0.443424	0.505159
AC007656.2	0	0	0	0	0	0	0	0	0.0232098	0
AC007663.1	0.0462815	0.224864	0	0	0.03902	0	0	0	0	0
AC007663.2	0	0	0	0	0.0434334	0	0	0	0.0473676	0
AC007663.3	0	0.199879	0.757591	0	0.208107	0	0.0998875	0.215663	0	0
AC007663.4	0.545696	1.32567	1.11658	1.18637	0.306718	0.581965	0.736097	0.874102	1.0035	0.571606
AC007666.1	0	0	0	0	0	0	0	0.0767475	0.0269222	0
AC007681.1	0	0	0.0146381	0.0502482	0	0	0.0135101	0	0	0.0349703
AC007684.1	0	0	0.527523	0	0.101436	0	0	0.105119	0.110624	0
AC007686.1	1.36345	0	0.108695	0	0.104503	0	0	0	0	0
AC007686.3	0.213954	0.186581	0.30308	0.264224	0.124882	0.386141	0.612731	0.100657	0.51451	0.172394
AC007686.4	0.403155	0	0.0176767	0	0	0	0	0	0	0
AC007688.1	0.0756114	0	0	0	0	0	0	0	0	0.0792014
AC007728.2	0.168346	0.0272643	0.073813	0.0168919	0.0283865	0	0	0.0882517	0	0.0705355
AC007728.3	0	0	0.134921	0	0	0	0.186787	0	0	0
AC007731.2	0.471783	0.272883	0.50237	0.202881	0.170469	0.71877	0.518207	0.529977	0.681671	0.529482
AC007743.1	5.03874	2.86617	5.51644	4.14087	3.08839	5.62088	8.30629	4.06481	3.35393	1.89424
AC007750.1	0.0138054	0	0	0.0415572	0.0349181	0.0147229	0.0111734	0.024124	0	0
AC007773.1	0.0590422	0.0478107	0.103551	0.17773	0.149336	0	0.0955714	0	0.271438	0
AC007780.1	0.0308046	0	0.135066	0.061819	0	0.229964	0.0249317	0.188401	0.0849718	0.0968017
AC007785.3	0.222151	0.119928	0	0.222907	0	0	0	0.0646989	0.544697	0.0775663
AC007786.2	0.0714683	0	0	0	0	0	0.0578427	0	0	0
AC007787.2	0.0958081	0	0	0	0.242328	0	0	0.334836	0.528556	0
AC007792.1	0	0	0	0	0.12036	0.152247	0.115542	0	0	0.149537
AC007823.1	0.219881	0.504485	0.0964094	0.0735433	0.185382	0.273578	0.0889803	0.480284	0.23587	0.268708
AC007834.2	0.33463	0	0	0	0	0	0.270832	0	0.153841	0.175259
AC007842.1	0.225165	0.273499	0.296179	0.169449	0.379675	0.540294	0.205017	0.491826	0.258791	0.353784
AC007846.1	0.0315151	0	0	0	0	0.0336097	0	0.0275352	0.0579544	0
AC007878.1	0.07107	0.604279	0.560906	0.249592	0.389475	0.227381	0.201321	0.527807	0.555447	0.260556
AC007879.1	0	0	0	0	0.174674	0	0	0	0.190496	0
AC007879.2	0.312463	0.0843411	0	0	0	0	0	0	0	0
AC007879.3	0.314461	0.0848803	0	0	0.088374	0	0.339344	0	0.096379	0.0548985
AC007879.4	0	0.257462	0	0	0	0.508615	0.128664	0	0.292341	0
AC007881.1	0	0	0	0	0	0	0	0	0	13.823
AC007906.1	0	0	0.197356	0	0	0	0	0.098317	0.103466	0
AC007906.2	0.347286	0.562444	0.0507571	0.203273	0.463596	0.370368	0.655842	1.01143	0.13305	0.454719
AC007919.1	0	0	0.231916	0	0	0.282043	0	0	0	0
AC007923.4	0	0.245451	0.0886016	0	0.0851845	0	0	0.617943	0	0
AC007938.3	0	0	0.161559	0	0	0	0	0	0.169398	0
AC007950.2	0.12226	0	0.0857703	0.0245353	0.144309	0.182541	0.138532	0.0640925	0.157381	0.0512261
AC007952.1	0.0395241	0.128022	0.0693191	0	0.0333229	0.042151	0	0	0.0726825	0
AC007952.2	0.0741221	0.750274	0.0487495	0.0185936	0.0781156	0	0.374941	0.0485712	0.477071	0.0388207
AC007952.4	0.270278	0.218863	0	0.542396	0.0759573	0	0.0729163	0	0	0
AC007952.5	0	0.0312732	0	0	0	0.0411866	0	0	0.0710195	0
AC007952.6	0.644097	0.886671	1.33675	1.76652	1.15848	1.05326	0.608182	0.431447	0.4343	0.359829
AC007952.7	0	0.122779	0	0.304277	0.0639165	0.1617	0.122715	0	0	0
AC007952.8	0	0	0	0.130874	0	0.139098	0	0	0.119926	0
AC007952.9	0.300466	1.70316	0.263485	0	0.253324	0.640872	0.486363	0	0	0
AC007953.2	0	0	0	1.19346	0	0	0	0	0	0
AC007956.1	0.423535	0.51445	0.0928518	0	0.267812	0	0	0	0.778856	0.110911
AC007966.1	0.0779742	0.0947119	0	0	0	0	0	0.136255	0	0
AC007969.1	3.20968	2.80703	2.81464	5.15297	1.94838	3.14916	2.80557	2.46782	2.9512	5.24484
AC007969.2	0	0	0	0.301489	0	0	0.729545	0	0.552539	0
AC007996.1	1.15958	0.988415	0.660068	0.898161	0.703217	0.846129	0.773854	0.835398	0.78562	1.19333
AC007998.1	0	0	0	0	0	0.0910763	0	0	0.157046	0
AC007998.3	6.20253	8.72618	23.0751	11.9444	16.4804	9.42103	14.7051	16.0935	29.6673	36.6852
AC007998.4	0	0.11008	0.655645	0.0909347	0.343832	0.217461	0.31173	0.0791815	0.20832	0.213591
AC007998.5	0	0	0.212345	0.485944	0.40831	0	0.391964	0.423137	0.445295	0
AC008013.1	0	0.0232942	0.0252259	0	0.0485061	0	0.0232821	0.0251337	0.105799	0.241058
AC008013.2	0	0	0.0816976	0	0	0	0	0.0813988	0	0
AC008014.1	0.257697	0.396483	0.474558	0.336146	0.325897	0.219859	0.542272	0.427792	0.189555	0.134966
AC008026.1	0.256774	0.623785	0.337756	0.257648	0.108243	0.547681	1.24692	0.785216	1.65267	0.941381
AC008026.3	0	0	0	0	0.0566899	0	0	0	0	0
AC008035.1	0.640503	1.24478	0.786339	0.128537	0.216004	0.136615	0.829423	1.00731	0.471138	0.939279
AC008038.1	4.14913	5.87089	6.05134	5.3465	4.56599	6.47432	5.40829	6.14369	6.18432	5.67285
AC008040.1	0	0	0	0	0.0121311	0	0	0	0	0.0075359
AC008050.1	0	0	1.19444	0	0	0.0968407	0.440959	0	0.0834929	0.190234
AC008063.1	0.0896704	0	0	0.359902	0	0	0.145149	0	0	0
AC008063.2	0	0	0	0.154658	0	0	0	0.0897792	0	0
AC008073.1	0	0.256751	0.0926808	0	0.267319	0.112713	0	0	0	0
AC008073.2	0	0.117156	0	0	0.0406595	0	0.0390317	0.210679	0.221712	0
AC008073.3	0	0.0193633	0	0	0.0201603	0	0	0	0	0
AC008074.2	0.0902817	0.0974766	0.05278	0.241571	0.101489	0.192564	0.755049	0.499576	0.249034	0.252182
AC008079.1	0.0478336	0.0615191	0.0567509	0.0282332	0.0403286	0.048012	0.0523778	0.0295009	0.0258715	0.0147367
AC008080.1	0.108486	0.0439244	0.190267	0.21771	0	0.0578481	0.526817	0.284357	0.249374	0.625003
AC008080.2	0.198922	0.161081	0	0	0	0	0	0.173801	0.0914515	0
AC008080.4	0	0	0.0422018	0	0	0	0.0194749	0	0	0
AC008083.2	0	0.182243	0.0986778	0	0.284616	0.120006	0.364296	0.196634	0	0
AC008105.1	0	0	0.0438951	0	0	0	0	0	0	0
AC008105.2	0	0.0281819	0	0	0.0293419	0	0	0	0	0
AC008105.3	0.0617252	0.0249916	0.121788	0	0.0910711	0	0.0749358	0.0808954	0.0709431	0.129312
AC008115.2	0	0	0	0	0	0	0	0	0.437905	0
AC008115.3	0.731736	1.52367	1.28335	0.839117	1.93892	0.891851	2.62273	1.36999	2.40289	2.29944
AC008115.4	0.296202	0	0	0	0.062432	0.236916	0.23973	0.129398	0	0.0775663
AC008121.2	0.10973	0	0	0	0	0	0.17762	0.191746	0.100894	0.459762
AC008124.1	0.855232	0.659109	1.28271	1.04753	0.875203	1.15739	1.16	0.912135	1.0521	0.945265
AC008147.2	0.133944	0.0690227	0.0427122	0.061091	0	0.0779164	0	0.117029	0.123158	0.0255098
AC008147.3	0.324232	0	0	0	0	0	0	0	0	0
AC008147.4	0	0	0	0	0	0	0.0385778	0	0.0438268	0
AC008149.1	0	0.177036	0	0.109685	0.0921615	0.233155	0.176944	0	0.201019	0
AC008163.1	0.00765391	0.0185937	0	0.0153599	0.0322651	0.00816262	0.0247787	0.00668734	0	0.024052
AC008243.1	0	0	0.121854	0	0.175732	0	0	0	0	0
AC008264.1	0	0	0	0	0	0	0	0.546503	0	0
AC008264.2	0.0615267	0.0124556	0	0	0.0518733	0.08202	0	0.0403176	0	0
AC008267.1	0	0	0	0	0	0	0	0	0.0987231	0
AC008267.3	0.564218	1.17485	0.918868	0.80877	0.475693	1.03152	1.36995	1.12678	0.667005	0.337718
AC008277.1	0	0	0	0	0	0	0.122878	0	0.0348991	0
AC008280.3	0.313601	0.190459	0.137502	0.157334	0.528796	0.0836111	0.317266	0	0.865041	0.164246
AC008378.1	0	0	0	0	0	0.246788	0	0	0	0
AC008393.1	0.552577	0.415499	0.72685	0.396041	0.399324	0.715582	0.543061	0.482795	1.05245	0.620157
AC008403.3	0.126408	0	0.11085	0	0	0.134809	0	0	0	0
AC008429.1	0.598663	0.183882	0.0181028	0.144997	0.261069	0.0880623	0.0167078	0.0180366	0.113887	0.0864948
AC008429.2	0.132845	0	0.0582473	0	0	0.0708372	0.107518	0.0580344	0.0610735	0
AC008429.3	0.11736	0	0.102916	0	0	0	0	0	0	0
AC008432.1	0	0	0	0	0	0.0463661	0.0351877	0	0	0
AC008434.1	0.104534	0.0846484	0.0916679	0	0	0	0	0	0	0
AC008438.1	0.104534	0.169297	0	0	0.264398	0.111481	0.338417	0	0.0961157	0
AC008440.1	0.261454	0.105859	0.458548	0.393515	0.110216	0.697076	0.423214	0.114218	0.360598	0.136934
AC008440.3	0.103404	0	0.181354	0	0.17436	0	0	0	0	0
AC008443.2	0	0	0.0916679	0	0	0.222963	0	0	0	0
AC008443.3	0.251706	0	0.220727	0	0	0	0.101859	0.10996	0	0
AC008443.4	0	0	0	0	0	0.377798	0.669	0	0.108575	0.371073
AC008443.5	0.154687	0.156577	0.101737	0.0388035	0.0652086	0	0.125196	0.0337882	0	0
AC008443.6	0.233289	0.377821	0	0.702249	0	1.49276	0.755247	0.203828	0.429004	0.733096
AC008467.1	0.0734278	0.0849424	0.073589	0.0210508	0.0707509	0.0671212	0	0.03666	0.0868045	0.0109877
AC008474.1	0	0	0	0	0	0	0	0.175015	0	0
AC008481.1	0.289844	0.35206	0.127085	0.29083	0	0	0.469169	0	0.266502	0
AC008481.2	0.324232	0.0875178	0	0	0.27336	0.11526	0.0874721	0.472144	0	0
AC008494.1	0.144194	0.408673	0.758679	0.289369	0.12157	0	0	0.125984	0.198872	0.07552
AC008494.2	0	0	0	0	0.13077	0.496243	0.125534	0	0	0
AC008494.3	0.121587	0.147686	0.426489	0.183001	0.0512551	0.389004	0.590437	0.212465	0.50308	0.12736
AC008496.2	0	0	0	0	0.210369	0	0	0	0.114712	0
AC008498.1	0.108077	0	0.189551	0	0	0.230521	0.262416	0.188858	0.0993738	0
AC008507.1	0.0756114	0	0.0663053	0.455213	0.127496	0.322547	0.367175	0	0.486657	0.0792014
AC008507.2	0	0	0.128382	0	0.164574	0.156131	0.197482	0.085275	0.0448703	0
AC008514.2	0	0.0695168	0	0.12921	0.0723781	0	0.0694805	0	0.118401	0
AC008522.1	0.0197485	0	0.0173179	0.0396314	0.01665	0	0.0319668	0	0.0363162	0
AC008534.1	0	0	0.0778232	0	0	0	0	0	0	0
AC008537.2	0.119064	0.482074	1.56615	1.1947	0.702684	1.77769	1.06001	1.35237	0.328428	0.748306
AC008537.3	0.0915296	0.271766	0.50834	0.306137	0.154337	0.422989	0.617327	0.266569	0.280529	0.0319585
AC008537.4	0.15609	0.0842647	0.410636	0	0.0438665	0.110976	0	0.0909187	0	0.109001
AC008543.1	0.0339279	0.0274738	0.0297521	0	0	0.0361829	0.0961082	0.044465	0.124783	0.0533082
AC008543.3	0	0	0	0	0.0985434	0	0.0945982	0	0.322408	0
AC008551.1	0	0	0	0	0	0.302239	0	0	0	0
AC008555.1	0	0.067424	0.127777	0.0417732	0.0701992	0.088797	0.0168472	0.127309	0.210534	0
AC008555.2	0	0.0204183	0.140039	0.134937	0.00708623	0.0806722	0.0204076	0.0881225	0.0463686	0.0440201
AC008555.5	0.204474	0	0.0597692	0	0.0574641	0	0.0551635	0.297753	0.188008	0
AC008555.8	0.900013	1.71483	2.43736	1.11556	0.937344	2.37135	1.45685	2.45158	1.97148	1.44185
AC008556.1	0.0562638	0.182243	0.0493389	0.338732	0.0948721	0.300016	0.29599	0.294951	0.206931	0.324143
AC008567.2	0	0.0708414	0	0	0.295029	0	0	0	0	0
AC008568.1	0.148073	0	0	0	0	0.112796	0	0	0	0
AC008569.2	0.774655	0.418195	0.622703	0.323872	0.435409	0.619606	0.470224	0.564023	0.59356	0.473338
AC008575.1	0	0	0	0	0	0	0	0.144501	0	0
AC008581.2	0.0244417	0	0	0.0245249	0	0	0.0791273	0.0640652	0	0
AC008592.1	0.135033	0	0.0592067	0	0	0	0.163933	0	0	0.0707222
AC008592.3	0.137294	0	0.240793	0.137762	0	0	0.222238	0.719737	0.757428	0.431439
AC008608.2	0.827727	1.45225	1.57268	1.10739	0.930477	0.88274	1.33984	0.602664	0.126845	2.45658
AC008610.1	0	0	0	0.146525	0.123117	0	0.236375	0.127587	0.805611	0.305923
AC008622.2	0.0933914	0	0.0409485	0	0.0393692	0	0.0755862	0.285591	0.171741	0.244564
AC008629.3	0	0	0	0	0.165136	0	0	0	0	0
AC008635.1	0.510579	0	0.179095	0	0	0	0	0	0	0
AC008663.2	0.0761633	0	0.0667892	0.0573169	0.0160533	0	0	0.066545	0.0175075	0
AC008667.2	0	0	0	0	0	0.260995	0	0	0	0
AC008669.1	0.0790483	0.149359	0.184851	0.105756	0.111076	0.281007	0.341214	0.230219	0.266502	0.358806
AC008676.1	0	0	0	0	0.0698529	0	0.0670564	0.144779	0	0
AC008676.3	0	0.0108936	0.0117969	0	0.011342	0.0143468	0.0108879	0	0.0247386	0
AC008687.4	0.0326817	0.449899	0.601845	0.163965	0.165324	0	0	0	0	0
AC008700.1	0	0	0	0.104794	0	0	0	0	0	0
AC008731.1	0.297353	0.0802625	0.173837	0.298365	0.167132	0.317116	0.0802206	0.259801	0.455678	0
AC008735.1	0.28623	0	0.439252	0.502607	0.18099	0.305253	0.231659	0.437646	0.328974	0.29982
AC008735.2	6.13787	6.12999	5.74126	7.18522	4.9161	7.41858	10.1009	6.61405	7.05448	5.25059
AC008735.4	1.13268	0.611473	0.99327	1.51538	0.875383	0.60398	0.916731	0.494819	0.867886	0.494358
AC008736.1	1.61659	1.9636	1.86063	1.21657	1.61851	0.754266	1.71726	1.85383	2.60121	0.635006
AC008736.2	0	0	0	0	0.281307	0.237222	0	0	0	0
AC008737.1	1.2375	2.2547	2.03473	2.173	1.82584	1.81465	1.50235	4.18974	2.13346	0.81016
AC008739.5	0	0.0239793	0	0	0	0.0315807	0.0239668	0.0517458	0	0
AC008740.1	0	0	0	0	0	0	0.910739	0	0	0
AC008750.3	0.131025	0.212201	0	0	0	0	0	0	0.120474	0
AC008750.5	0.36399	0.294748	0.31919	0	0.204587	0	0.196396	0.106008	0.223118	0
AC008752.1	0	0	0	0	0.23718	0	0.113842	0	0	0
AC008752.2	0	0.0619626	0	0	0	0	0	0.0668556	0.0703567	0
AC008752.3	0.483616	0.456887	0.706822	0.80877	0.543649	0.945557	0.652355	0.56339	0.741117	1.09758
AC008758.2	0	0	0	0	0	0.0880623	0.200494	0	0.151849	0
AC008758.6	0	0	0	0	0	0.416349	0	0	0	0
AC008760.1	0.66926	1.35487	0.366805	1.17519	0.493722	0.178435	1.28645	0	0.538444	0.438148
AC008763.1	0	0.0551269	0	0.204927	0.057396	0.145204	0.165294	0.05948	0	0
AC008763.2	0	0	0	0	0	0	0.238019	0	0	0
AC008764.2	6.10522	2.34832	3.07843	1.8378	3.73181	2.6044	1.48237	2.80047	3.78916	3.5173
AC008764.6	0.249638	0.494144	0.316208	0.445312	0.280627	0.384554	0.830626	0.50893	0.382558	0.406764
AC008764.8	0.147855	0.171041	0.314883	0.317912	0.0534245	0.225261	0.119667	0.129184	0.252476	0.154876
AC008764.9	0	0	0.0401802	0	0	0.219892	0	0	0	0.0239976
AC008770.2	0	0.0628283	0	0	0	0	0	0	0	0
AC008770.3	0.490505	0.496495	0.645201	0.246087	0.103386	0.653881	0.496236	0.642842	0.112751	0.256897
AC008771.1	1.31981	2.02693	1.67619	0.913313	1.68829	2.08703	1.28919	1.51101	1.79937	1.09645
AC008780.2	0	0.113346	0	0	0	0	0	0	0	0
AC008781.1	0	0	0	0.0927285	0.0779143	0.197112	0	0	0	0
AC008781.3	0.171311	0	0	0	0	0.548089	0	0.299353	1.1026	0
AC008805.1	0	0	0	0	0	0	0	0	0.289931	0
AC008806.1	0.0469824	0	0	0.0235712	0	0	0	0	0	0
AC008813.1	0	0.0525107	0.0568652	0	0	0	0.0524833	0	0.0596243	0
AC008840.1	0.568208	0.0511243	0	0.126698	0.0532286	0	0.0510976	0.551614	0	0.132264
AC008868.1	0	0	0	0	0	0.166088	0	0	0	0
AC008870.2	1.56923	0.953038	0.6389	0.787287	0.756012	1.01607	0.589668	0.783464	0.876023	0.880574
AC008870.3	0.0895305	0	0	0	0	0.095481	0	0	0	0
AC008870.4	0	0	0	0.0918411	0.0771687	0.292839	0.148159	0.159942	0	0
AC008875.1	0.141527	0.114604	0.248216	0	0.298303	0.0754665	0.0572721	0.309135	0.325324	0.0741232
AC008892.1	0	0.0397536	0	0.0492595	0	0.209421	0.0794657	0.0857856	0	0
AC008894.2	0.0730698	0.0710038	0.128153	0.161301	0.135532	0.0311705	0.0236556	0.0383053	0.0806226	0.0459235
AC008894.3	0.813767	0.688917	0.632518	0.742306	0.59253	0.236687	0.359247	0.17775	0.408128	0.368084
AC008895.1	0.328313	0.124067	0.0959681	0.065886	0	0.0233422	0.124002	0.0191234	0.0603747	0.0229267
AC008897.2	0	0	0	0	0	0.116135	0	0.190291	0	0
AC008897.3	0	0	0.208388	0	0.100176	0.25343	0.19233	0	0.109249	0
AC008906.1	0.573317	1.29992	0.603305	0.805376	0.435028	0.794848	0.649618	1.15211	0.685292	0.840754
AC008906.2	0.302578	0.0816731	0.176892	0.101203	0.17007	0	0.163261	0.264367	0.370949	0.211297
AC008915.1	0	0.0555221	0.180379	0	0.115615	0	0	0	0	0
AC008915.2	0.797862	0.692234	0.899566	0.686209	0.528533	0.729334	1.107	0.896276	1.25762	0.59696
AC008937.1	0	0.101689	0	0	0.105875	0.200886	0	0	0	0
AC008937.2	0	0	0	0	0	0.395498	0	0	0	0
AC008937.3	0.20255	0.0273365	0.17762	0	0.17077	0.396021	0.437155	0.176971	0.0931191	0.0353611
AC008946.1	0.272632	0.441539	0	0	1.14928	0.290752	0.441308	0.595507	0.752031	0.85673
AC008953.1	0	0	0	0	0.152153	0.384926	0	0.946069	0	0
AC008966.1	0.64684	0.305545	0.157563	0.16226	0.681689	0.134134	0.567145	0.800634	0.743437	0.244671
AC008966.2	0.253373	0	0.111094	0	0.10681	0	0.307601	0.221376	0.116485	0
AC008969.1	0.920889	0.560604	0.441001	0.360435	0.462538	0.49453	1.36906	1.10703	0.432373	0.766218
AC008972.1	0.269011	0.0726125	0.157268	0.269927	0.151202	0.382521	0.145149	0	0.164898	0.0939279
AC008972.2	0.116172	0.0940728	1.22249	0.582838	0.489725	1.48672	0.658166	0.507507	0.854534	0.121688
AC008982.2	0.931262	1.22543	0.612483	1.51845	1.47215	0.620723	0.188429	0.610244	1.6055	0.121935
AC008985.1	0.0512631	0	0	0	0	0	0	0	0	0
AC008993.1	0.073955	0.119773	0	0	0	0	0.299276	0.129231	0	0
AC009005.1	0.199037	0.483523	0.52362	0.266286	0	0.283021	0.107394	0.405771	0.305014	0.764454
AC009019.1	0.149192	0.0402703	0.0436098	0.0997996	0.0838558	0.265179	0.201247	0.0869007	0.274354	0.312551
AC009021.2	0	0	0	0	0	0	0	0.120388	0	0
AC009032.1	0	0	0.350295	0.400819	0	1.13602	0	0.349014	0.612152	0
AC009041.2	0.587852	0.797342	0.347963	0.973257	0.669085	0.97173	0.0475777	0.0513615	0.405384	0.153941
AC009041.4	1.34927	0.582721	1.34097	0.902577	0.0758382	1.05523	1.16483	1.57184	1.40603	0.753779
AC009053.1	1.73906	1.1533	1.57761	2.2414	1.23869	1.67877	1.62591	1.48015	2.12283	1.74311
AC009053.2	0.315458	0.216149	0.0638381	0.657412	0.327339	0.155273	0.373153	0.0636047	0	0.0254181
AC009053.3	0.0862993	0	0.0756777	0	0	0	0	0	0	0
AC009053.4	0	0	0.465979	0	0	1.70009	0.430071	0	0	0
AC009054.2	1.53447	0.621283	0.807364	0.461907	0	1.8001	1.36611	0	0.282179	1.92879
AC009060.1	0	0	0.0201949	0	0	0	0.0559162	0	0	0
AC009060.2	0	0	0.949541	2.173	0.45646	0	0.438186	1.4191	3.48465	0
AC009061.2	0.248617	0.251653	0.545044	0.332617	0.366816	0.353521	0.385667	0.398237	0.495291	0.455737
AC009063.2	0	0	0	0	0.0263965	0	0.0253397	0.027355	0	0
AC009063.3	0	0	0	0	0	0.108133	0	0	0.0932288	0
AC009065.2	0.747469	0.672532	0.509812	0.500009	0.700214	0.797149	0.470527	1.0159	0.152728	2.0009
AC009065.3	0	0	0.321057	0.367365	0.308675	0	0	0	0.0841587	0
AC009065.4	0.644163	0.616465	0.872997	1.23395	0.8887	0.499619	1.0901	0.61398	0.592288	0.306703
AC009065.5	0.577742	0.389866	0.759952	0.0966181	0.243548	0.718831	0.31173	0.252391	0.531216	0.403449
AC009065.6	0.125853	0	0	0	0.106107	0	0	0	0	0.263657
AC009065.8	0.655459	1.53334	0.383191	0.511537	0.61402	0.388346	0.884157	1.01811	0.937494	0.610293
AC009075.2	0	0.154392	0	0	0	0	0.308623	0	0.350615	0
AC009078.2	0	0.0322498	0.0349241	0	0.167886	0	0	0	0.109856	0
AC009078.3	0.969599	0.534815	0.948844	0.4653	0.746386	0.824236	0.614147	0.675267	1.02072	0.942039
AC009084.2	0.469732	0.132305	0.0537285	0.286897	0.309938	0.0435611	0.214883	0.017844	0.319234	0.0213928
AC009086.3	0.227734	0.230516	1.24816	0.571274	0.0960016	0.48574	0.414712	0	0	0.357821
AC009087.1	0.311052	0.251881	0.409152	1.87266	0	0.829313	0.125875	0	0.572005	0.488731
AC009088.1	0.206683	0.223155	0.060415	0	0.058085	0	0	0.0601941	0	0.0721655
AC009090.1	1.60305	0.77886	0.562298	1.44765	0.540612	0.170959	0.259484	0.560242	1.17916	0
AC009090.2	0	0.196915	0	0	0	0	0	0	0	0
AC009090.3	0.711015	0.575759	0.712576	0.611516	0.770731	0.97492	1.06871	1.06496	0.560363	0.531981
AC009090.4	0.139935	0.20145	0.436311	0.234019	0.144197	0.0994906	0.604034	0.122264	0.22874	0.0977197
AC009090.5	0.0251156	0.0203378	0.0440487	0.0504021	0.0423499	0.133924	0.101636	0	0.115465	0.13154
AC009090.6	1.30282	0.936297	1.31384	0.898735	0.796344	1.40677	1.13351	1.06715	1.15298	0.750571
AC009093.1	0	0	0	0	0.0461027	0	0.0663855	0.0477767	0.0502787	0.0572786
AC009093.10	0.0397982	0	0.1396	0	0.100662	0.0424433	0	0	0	0
AC009093.2	0	0	0.0404547	0	0	0.0491988	0.0186687	0.100767	0.106044	0.0724846
AC009093.3	0.210602	0.0213174	0.0230852	0.0792446	0.0221949	0	0.0426126	0	0	0
AC009093.4	0.102298	0	0.269121	0.615876	0.34499	0.109097	0.165589	0.625654	0.282179	0.107155
AC009093.6	0.622666	0.336144	0.0910049	0.104131	0.0874951	0	0.0839922	0.453361	0.667943	1.19576
AC009093.7	0.187699	0	0	0	0	0.0500436	0.0379785	0.0819978	0	0
AC009093.8	0	0	0	0	0	0	0	0.0652037	0.137237	0
AC009093.9	0	0	0	0.0357445	0.030034	0	0	0.0622491	0.0327545	0
AC009097.1	0	0.228926	0	0	0.119174	0	0	0.123502	0.259938	0
AC009097.4	0.295439	0	0.129538	0.296445	0.124543	0.0787687	0.0597782	0	0	0
AC009107.2	0.198922	0.402703	0.959415	1.0978	0.0838558	0.954644	1.12698	0.347603	0.365806	1.2502
AC009108.4	0	0	0	0	0.0197408	0	0.0189505	0.0204576	0	0
AC009113.1	0.58728	0.323383	0.514999	0.542137	0.435721	0.626313	1.15977	1.4162	0.928777	0.836624
AC009118.3	0.460164	0	0.230587	0.395769	0.110847	0.210321	0.372433	0.114872	0.604439	0.413154
AC009119.1	0.107403	0.144953	0.0627894	0	0.0603678	0.419985	0	0.156399	0	0
AC009119.2	0	0.0456353	0.0658929	0.0753969	0	0.26044	0.19765	0.0820649	0.466358	0.0590316
AC009119.3	0	0	0.446942	0	0	0	0	0	0.374902	0
AC009120.1	0.60665	1.27724	1.38316	0.486972	1.5344	0.905757	0.981981	0.212016	0.669355	0.127091
AC009120.2	0.870322	0.648381	1.06849	1.1178	0.807147	1.33656	1.01433	1.14062	1.47243	0.510521
AC009120.3	0.783086	0.362355	1.76581	0.673502	1.41476	1.19305	0.362165	0.781937	1.33719	0.585905
AC009120.5	0.0786151	0.0954904	0.0689393	0	0	0	0	0.0686872	0.0361421	0
AC009121.1	0.0524101	0	0.321717	0.0525885	0.088374	0	0	0	0.192758	0.219594
AC009121.2	0	0	0	0	0	0.107942	0	0	0.0930644	0
AC009126.1	0.294187	0.164924	0.496113	0.386015	0.190792	0.434408	0.27473	0.474527	0.166459	0.189634
AC009127.1	0	0	0	0	0.113579	0	0	0.35311	0	0
AC009133.1	1.02303	0.977994	0.897116	0.826911	1.19794	0.818266	0.482992	0.484161	0.692418	0.491151
AC009133.2	1.25899	0.679663	0.644022	1.05273	0.0884548	0.335667	0	0	0	0
AC009137.2	0	0.0724992	0.0785112	0.0898353	0	0	0.0724613	0	0.0823206	0
AC009139.1	0.268017	0.027129	0.646331	0.336161	0.677895	0.357287	0.379608	1.78555	0.831712	0.421113
AC009142.1	0.0798179	0	0	0	0	0	0	0	0.0733901	0
AC009148.1	0.0852418	0.0172566	0.0560628	0.021383	0.0539006	0.0227268	0.137981	0.0186193	0.0195943	0
AC009154.1	0	0	0.297199	0	0	0	0	0	0.623238	0
AC009159.3	0.0713794	0	0	0	0.12036	0	0	0	0	0
AC009163.3	0.067358	0	0.354406	0.337937	0	0.287339	0.0545161	0.117703	0.309668	0.211669
AC009163.6	0.112219	0	0.118089	0.112601	0.22707	0.382969	0.10899	0.137267	0.144455	0.0940381
AC009166.1	0	0	0	0	0	0	0	0	0.216704	0
AC009167.1	0	0	0	0.298365	0	0	0	0	0	0
AC009171.2	0	0	0.474771	0	0	0	0	0	0	0
AC009220.1	0	0	0	0	0	0	0.337801	0.182333	0	0
AC009220.2	0.06555	0	0	0.0986597	0	0	0	0.028636	0	0
AC009220.3	0	0	0	0	0	0.313327	0	0	0	0.205167
AC009226.1	0.089391	0.0361931	0.156778	0.0448477	0.0376829	0.0953322	0	0	0.0410962	0
AC009228.1	0.183059	0	0	0	0.154337	0.195226	0	0	0	0
AC009237.14	0.108009	0.0874629	0.221004	0.289006	0.424961	0.767921	0.291391	0.157283	0.297934	0.414839
AC009237.15	0.229098	0	0.10045	0.344817	0	0	0	0.100083	0.210649	0.839915
AC009237.3	0.103757	0.0560128	0.242631	0.138813	0.194394	0.172127	0.15862	0.120872	0.233203	0.181139
AC009237.8	0.151422	0.122617	0.929498	0.151938	0.638322	0.322973	0.36766	0.1323	0.417685	0
AC009242.1	0.127248	0.0171737	0.0185978	0.0212803	0.196686	0.0678529	0.188812	0.0185298	0.0975009	0.13329
AC009244.1	0.222438	0	0.195061	0.446391	0	0.237222	0	0	0.204525	1.398
AC009245.1	0.532613	0.862589	1.05088	0.734836	0.954224	1.20703	2.15535	2.96662	3.85656	4.46321
AC009268.1	0	0.0772601	0	0	0	0	0	0	0	0
AC009268.2	0	0	0.220244	0.378016	0.317624	0.133924	0	0	0.577325	0
AC009269.2	0	0	0.533111	0	0	0	0	0	0	0
AC009269.4	0.38006	0.184657	0.399939	0.686437	0.320429	0.243192	0.799762	0.199238	0	0
AC009269.5	0	0	0.0855879	0.0979326	0.164574	0.104087	0	0.255825	0	0
AC009271.1	0	0	0	0.060679	0	0	0	0.0528363	0	0
AC009275.1	0.476258	0.115698	0.125292	0.334515	0.441687	0.152373	0.616733	0.249668	0.481695	0.249435
AC009283.1	2.84721	2.01739	2.8869	1.51773	2.25046	2.65689	2.59243	2.48765	3.19059	1.6776
AC009299.2	0	0.545659	0.590908	0	0.189373	0.119772	0	0	0.206526	0.11764
AC009299.3	0.0188284	0.0762335	0.0495332	0	0.0793714	0.0602395	0.0457162	0.115155	0.0519365	0.0197224
AC009302.1	0.147151	0.119159	0	0	0.248127	0	0.119097	0	0.135301	0.308276
AC009303.2	0.0134024	0.0108529	0.0117528	0	0.0112996	0	0	0.0234197	0	0
AC009303.4	0.382594	0.650608	0.603908	0.614234	0.580617	0.489626	0.774128	0.367706	0.492497	0.440835
AC009309.1	0.249518	0	0.437615	0.125183	0	0.266101	0.807786	0.654022	0.229424	0.522729
AC009318.1	0.0408027	0.165204	0.107342	0.0204708	0.154804	0.391632	0.231165	0.17825	0.35641	0.36329
AC009318.2	0.881552	0.571084	1.08227	1.14992	1.2635	1.59824	1.07022	0.847248	0.810561	1.66214
AC009318.3	0	0.923896	0.100051	0.57241	0.38477	1.09509	0.0923414	0.398741	0.524528	0.597554
AC009318.4	0.354253	0	0.621305	0.118486	0.199114	0	0.382286	0	0.325725	0.247382
AC009403.1	0.565131	0.755084	0.619469	0.680466	0.809987	0.572557	1.14347	1.11097	0.727469	0.621562
AC009403.2	0.0211144	0	0.0925785	0	0	0.0450355	0.0598112	0.027672	0	0.0442339
AC009404.1	0.353555	0.309202	0.372048	0.269616	0.357699	0.482628	0.320487	0.148275	0.949243	0.340714
AC009414.2	11.4464	18.9189	14.3002	18.4081	18.9044	25.585	27.6656	22.0569	16.1474	13.7966
AC009432.2	0	0	0	0.0743024	0.249728	0	0	0.0646989	0	0
AC009464.1	0	0	0	0	0	0.130497	0.198071	0	0	0
AC009495.1	0	0	0.270568	0	0	0	0	0	0.283696	0
AC009495.2	0	0	0.0994579	0.227606	0.286866	0	0.550763	0	0.521418	0
AC009495.3	0	0	0.0646029	0	0	0	0	0	0.135475	0
AC009501.1	0	0	0	0	0	0	0.297742	0	0	0
AC009506.1	0.691434	0.964278	2.52639	1.58029	0.809652	2.13024	0.341984	0.402744	0.777031	0.64379
AC009509.1	0.113342	0.122375	0.231916	0.189547	0	0.0805837	0.0611556	0.0330097	0.20843	0.158299
AC009509.4	0.225497	0.182601	0.296615	0.678794	0.0950585	0.240484	0.273759	0.19702	0.103669	0.354306
AC009511.2	0	0.136884	0	0.0848077	0.0712589	0.180275	0	0	0	0
AC009533.1	0.926802	1.30969	1.54579	1.20347	0.720103	0.658934	1.45609	0.95266	0.818748	2.151
AC009533.2	0	0.0793037	0	0	0	0	0	0	0	0.205167
AC009542.1	0.0687843	0	0.0201062	0	0.0386614	0.12226	0	0	0.105408	0
AC009549.1	6.73964	4.85117	1.10442	2.59574	3.61595	1.92395	1.5703	4.52048	1.65876	3.99333
AC009554.1	0	0	0	0	0.0431622	0.109194	0	0	0	0
AC009554.2	0.584608	0.0788998	0.256328	0.391066	0.575031	0.311732	0.473151	0.17026	0.53753	0.510305
AC009560.1	0	0	0.695747	0.132683	0	0	0.214045	0	0.121584	0.831068
AC009563.1	0	0	0	0	0.0638322	0	0.18383	0	0.0696141	0
AC009570.1	0.154065	0.0623785	0	0.0772945	0.519568	0	0.249384	0	0	0.16138
AC009630.1	0	0	0	0	0	0	0.332363	0	0.0943962	0.215077
AC009630.2	0	0	0	0.0968619	0	0	0	0	0	0.151675
AC009652.1	0.26569	0	0	0	0	0	0	0	0	0.0927683
AC009652.2	0	0	0	0	0	0	0.450075	0	0.204525	0.349499
AC009690.1	0	0.0106246	0.0345169	0.0131652	0.0221238	0.0559701	0	0	0.0241278	0
AC009690.2	0.0364606	0.0442871	0.0639462	0.0182924	0.04611	0.0777679	0.044264	0.0637124	0.0335245	0.133671
AC009704.2	0.118818	0.0962153	0.312582	0.119222	0	0	0.096165	0.311439	0	0
AC009716.1	0.432581	0	0.379339	0.144684	0.24314	0	0	0.629921	0.530327	0.7552
AC009729.1	0	0	0.0888362	0	0	0	0	0	0	0
AC009754.1	0	0.0860592	0	0.213276	0	0	0	0.092855	0	0
AC009779.2	0.63633	1.2882	1.25553	1.39671	1.00592	0.848279	1.03003	0.764461	0.87763	0.874838
AC009802.1	0.0356675	0.057765	0.0312776	0.0357889	0.0601427	0.0380381	0.0288674	0	0.0655904	0
AC009806.1	0	0.179083	0	0	0	0	0	0	0	0
AC009812.1	0.102971	0.305737	0.511685	0.585487	0.520889	0.622282	0.638934	0.479825	0.852107	0.179766
AC009812.3	0.0304775	0.0123399	0.080179	0.122325	0.0256956	0.130012	0.0493337	0.106514	0.126104	0
AC009812.4	0.063589	0.154477	0.250931	0.0957081	0.13403	0.779876	0.437458	0.472249	0.701618	0.0999123
AC009831.1	0.217658	0.0587509	0.477172	0.218398	0.0917537	0.270811	0.146801	0.285256	0.500324	0.341988
AC009879.3	0.0229602	0	0	0.0230384	0.00967889	0	0	0	0	0
AC009884.1	0	0	0	0	0	0.224599	0	0	0	0
AC009884.2	0	0	0	0	0	0	0	0.309517	0	0.185537
AC009902.2	0.409337	0.729232	3.44598	1.56078	1.58752	0.523851	0.993888	1.35905	1.50549	0.171509
AC009902.3	0.132111	0.0855837	0.370723	0.185585	0.200489	0.253605	0.384926	0.161598	0.340122	0.0830302
AC009927.1	0	0	0	0	0	0.0688064	0.0261089	0.0563706	0.0296613	0
AC009948.1	2.76833	2.67147	3.49676	2.8785	3.84563	3.96192	4.01672	4.72467	3.98295	3.74115
AC009948.2	0.241469	0	0.141166	0	0.0678609	0	0	0	0.0740077	0.0843112
AC009948.3	0.127673	0.051693	0.223919	0.0640538	0.080731	0	0.051666	0	0.205435	0.167169
AC009948.4	0	0	0	0.17062	0.143362	0	0.137623	0.148568	0.156348	0
AC009949.1	0	0	0.0550008	0	0.0793193	0	0	0.0547996	0	0.0328491
AC009950.1	0.184432	0.0622281	0.0134777	0.0925298	0.0518316	0.0655633	0.0621956	0.0537136	0.0847898	0.0482972
AC009951.1	0	0	0	0	0	0.117068	0	0	0	0
AC009955.4	0	0	0.0925105	0	0	0	0	0	0.387996	0
AC009961.1	0.147476	0.119421	0.203224	0.147978	0.0532872	0.224682	0.0170513	0.0184074	0.251827	0.242751
AC009961.2	0	0	0	0	0	0.487676	0	0	0	0
AC009961.3	0.150037	0	0	0	0	0.0800043	0	0	0	0
AC009962.1	0.135458	0.121878	0.501541	0.28694	0.342615	0.561793	0.962331	0.539158	0.318293	0.236483
AC009974.1	0	0.204272	0.221212	0.632796	0.10634	0.807077	0.306249	0	0	0.132118
AC009977.1	0	0	0	0.202051	0	1.07374	0.325949	0	0	0
AC009994.1	0.680503	1.1021	0	0.227606	1.14747	0	0	0	0.208567	0
AC009996.1	0.703082	0.569335	0.693616	0.176369	0.666865	0.187453	0.497908	0.614293	0.404039	0.736464
AC010086.1	0	0	0	0	0	0	0.132455	0	0	0
AC010127.1	0.0210486	0	0	0	0	0	0	0	0	0
AC010132.3	0	0	0	0	0	0.0398979	0	0	0.0171993	0
AC010132.4	0	0.0679415	0.0367878	0.0420939	0.070738	0.0447393	0.135812	0	0	0
AC010136.1	0.101037	0.409084	0.443008	0.608286	0.340738	0.323257	0	0.882776	0.464503	0.105834
AC010148.1	0	0.0156313	0.0169276	0.0193691	0	0.0411728	0.0156232	0	0	0
AC010149.1	0.248796	0.201468	0.363625	0.499287	0	0.530664	0.067121	0.217377	0.0762536	0.0868698
AC010168.1	0	0	0	0	0	0	0	0.228957	0	0
AC010168.2	0.0634367	0.0941768	0.278145	0.16974	0.0891393	0.157857	0.256712	0.0646632	0.204148	0.0664487
AC010173.1	0.315975	0.191901	0.277086	0.237788	0.0665998	0.168488	0.0639335	0.241563	0.544744	1.24117
AC010175.1	0.0447304	0	0.117675	0	0.0377122	0.0477033	0.253417	0.0390816	0	0
AC010182.1	0	0	0	0	0	0.0502903	0.0381657	0	0	0
AC010186.2	0.243776	0.131602	0.320659	0.448445	0.171274	0.151654	0.147975	0.159743	0.074715	0.0425585
AC010186.3	0.389001	0.222354	0.66218	0.436245	0.501597	0.414855	0.925991	0.319883	0.441833	0.455408
AC010197.2	0	0	0	0	0	0	0	0	0.0204644	0
AC010198.1	0	0.0598866	0.0648527	0	0.0935273	0	0.0299276	0.0323078	0	0
AC010200.1	0.0394698	0.0639229	0.0346119	0.0396041	0	0.0420931	0	0.103456	0.0362913	0.206719
AC010201.1	0.106276	0.0860592	0	0.106638	0.0896015	0.793376	0	0	0.195435	0
AC010201.2	0	0.0621699	0.0673253	0.077036	0.0970932	0.368448	0.0621374	0.503094	0.247072	0
AC010203.1	0	0.0330761	0.071638	0	0.0344376	0.0435611	0.132235	0	0.0375569	0
AC010203.2	0	0.222354	0	0.275523	0	0	0	0	0.126238	0
AC010207.1	0.0884723	0	0.0258611	0.0295912	0	0.125803	0	0	0	0
AC010210.1	0.0136641	0.0110648	0.0479292	0	0.0230404	0.0437166	0.011059	0.095508	0.113073	0
AC010226.1	0.0471174	0	0.165273	0	0	0.150747	0.686419	0.164669	0.173292	0.0987092
AC010240.2	0	0	0.0417641	0	0	0	0	0.0416114	0	0
AC010240.3	0	0	0	0	0	0	0	0	0.801532	0.608748
AC010245.2	0.688472	0.358396	0.301868	0.049344	0.165843	0.52445	0.278607	0.300764	0.361731	0.721161
AC010247.1	0	0.155425	0.0561045	0.0641967	0.107881	0.136462	0.0517812	0.0558993	0.235307	0.20105
AC010247.2	0.029355	0.0237708	0	0	0.0247493	0	0	0	0	0
AC010260.1	0	0	0	0	0	0	0.0699514	0.0755146	0	0
AC010261.1	0	0	0	0	0	0.133924	0	0.219438	0	0
AC010261.2	0	0	0.172496	0.197376	0	0.052445	0.0796019	0.128899	0.0904327	0.0515115
AC010271.1	0.205696	0	0.992084	0	0	0	0.332958	0	0.189131	0.107731
AC010273.1	0	0	0.106397	0	0.0511467	0	0	0.106008	0.390457	0.127091
AC010275.1	0	0	0	0	0	0.216649	0	0	0	0
AC010285.1	0	0.0816731	0	0.101203	0	0	0	0	0	0.211297
AC010285.3	0	0	0.0499511	0.171467	0.0240123	0.0911215	0	0.0497684	0	0
AC010306.1	0	0	0.0450543	0	0	0	0.207913	0	0.0944807	0
AC010307.2	0	0	0	0.211707	0	0	0	0	0	0.147338
AC010319.1	0.182477	0.517176	0.120014	0.137324	0.46154	0.243256	0.184609	0.279008	0.587238	0.191141
AC010319.4	0.830522	0.403519	0.728302	0.416674	1.12034	0.531432	0.604963	0.217692	0.610912	0.173991
AC010320.1	0.099289	0.0804013	0.348275	0.398508	0.0837107	0.317664	0.482156	0.0867503	0	0
AC010320.2	0	0	0.0448936	0	0	0	0.124302	0	0	0
AC010320.3	0.513549	0.415857	1.01327	1.15942	0.216487	0.41076	0	1.12174	0.118048	0.134483
AC010320.4	0.0903764	0.0243947	0	0.0906841	0.0761965	0.0321277	0.12191	0.131605	0.110798	0.0315558
AC010323.1	0.59368	0	0	0	0	0.211046	0	0	0	0
AC010323.2	0	0	0.25417	0	0.162912	0	0	0	0	0
AC010325.3	0.145657	0.235898	0	0	0	0	0	0	0	0
AC010326.1	0.190661	0.077196	0	0.0956551	0.0803734	0	0	0.166584	0	0
AC010326.3	4.05696	3.07988	1.55646	2.28981	1.5677	2.34357	2.12059	2.88001	4.89595	2.56746
AC010326.4	1.59414	1.73773	0.698968	1.72261	1.39572	1.37315	0.893225	1.82139	1.46576	0.770691
AC010327.2	0.117601	0.0952294	0.309379	0	0	0.125417	0	0.102749	0.21626	0
AC010327.3	0.279435	0	0	0.0350483	0.0588981	0	0	0.152592	0	0
AC010327.4	0	0.0294686	0.0319123	0	0.0306815	0	0	0	0	0.0381191
AC010327.5	0.168736	0.227729	0.295937	0.112874	0.205489	0.0399891	0.182088	0.131047	0.103432	0.0785546
AC010328.2	0	0	0.0452977	0	0	0	0	0	0.094991	0
AC010328.3	0	0.252108	0	0.104131	0	0	0.167984	0	0	0
AC010331.1	0.394426	0.239546	0.778232	0.296827	0.249406	0.420641	0.558649	0.0861541	0	0.619731
AC010332.1	4.73312	3.83274	0.518822	1.78096	1.99525	4.41673	2.87305	4.1354	1.08799	0
AC010332.2	0	0	0	0	0	0	0	0.0526698	0.055428	0
AC010333.2	0	0	0.0720998	0	0	0.0876838	0	0.143672	0	0
AC010336.1	0	0	0	0.0243023	0.0102099	0	0.0196023	0.0317419	0	0
AC010336.5	0	0.130174	0.0704842	0	0	0	0.195158	0	0	0
AC010342.1	0.0654379	0.158969	0.0573839	0	0	0	0.105924	0	0.240673	0
AC010343.1	0.182477	0.0738823	0.160018	0.274647	0.153847	0.0973025	0.0738437	0.0797165	0.671129	0.191141
AC010343.3	0	0	0	0	0	0	0.189776	0.153652	0	0
AC010359.1	0	0.366643	0.198523	0	0.286301	0.241433	0.183226	0.197798	0.104078	0.118568
AC010378.1	0	0.770254	0.139021	0.159073	0.267319	0.16907	0.384926	0.277026	0	0
AC010395.1	0	0	0.21661	0.165235	0.0694186	0	0.0666395	0.0719393	0	0
AC010401.1	0	0.0187425	0.0608901	0.0116121	0.0195139	0.0617093	0	0	0.0106408	0.0121222
AC010422.1	0.105689	0.171167	0	0	0	0	0	0.092342	0.485889	0.110707
AC010422.2	0.0903764	0.0731842	0.0792531	0	0.304786	0.0963832	0.073146	0.0789633	0.0830984	0
AC010422.4	0.107672	0	0	0.108038	0	0.114828	0.261432	0	0	0
AC010422.6	0.0685886	0.0634755	0.085924	0.0393269	0.0660882	0.0208992	0.0396514	0.0684879	0.117121	0.0307908
AC010422.8	0.228414	0.110978	0.160241	0.126055	0.0577729	0.146157	0.147893	0.119741	0.126012	0.167481
AC010435.1	0.146276	0.0789668	0.0427576	0	0.0411086	0	0	0.0426013	0.0896644	0
AC010442.2	0	0.114182	0.12365	0	0	0	0	0.123198	0	0.1477
AC010457.1	0.316193	0.320055	0.277277	0.0793174	0.266583	0.758719	0.25591	0.897854	0.145365	0.662412
AC010463.3	0.114778	0.557664	0.603908	0.115169	0.0967696	0	0.278686	0.100283	0.316605	0.120228
AC010468.1	0.491705	1.08074	0.123196	0.493379	0.355335	0.67421	0.966476	0.613729	0.710456	0.809367
AC010487.1	0.244834	0.555126	0.81586	0.540468	0.536691	0.574434	0.435943	0.213915	0.720375	0.359042
AC010487.2	0	0.382485	0	0.355459	0.0995572	0	0.286714	0	0.108575	0.123691
AC010491.1	0.0615542	0.0166149	0.0359855	0.0617637	0.0345976	0.0218818	0.0332125	0.017927	0.13206	0.150446
AC010503.4	0	0	0.146296	0	0	0	0	0	0	0
AC010504.1	0.490505	1.27103	0.516161	1.08278	0.992508	1.36007	0.793978	1.62853	1.89422	1.43862
AC010519.1	0.333657	0.675465	0.146296	1.00438	0.140653	0	0.675112	0.437282	1.22715	0.524249
AC010522.1	0	0	0	0	0.041747	0	0	0.0432629	0	0
AC010524.1	0.116172	0.188146	0.611243	0.349703	0.489725	0.247787	0.0940237	0.406006	0.106817	0.121688
AC010525.1	0.390402	0.421514	0	0	0.438864	0.693915	0.105324	0	0.119654	0.136313
AC010530.1	0.100859	0.163346	0.176892	0.303608	0.340139	0	0.0816304	0.440612	0.463686	0
AC010531.3	0.447478	0.452943	0.588605	0.561251	0.565904	0.477219	0.181083	0	0.514303	0.351543
AC010531.5	1.53037	0.413084	0.335505	1.40762	0.322565	1.49608	0.619303	0.779982	0.469044	0.400759
AC010531.6	0	0.11589	0	0	0.482641	0	0	0.125042	0.526359	0.14991
AC010533.1	0.0545264	0	0	0.082068	0	0	0	0	0	0
AC010536.1	0.351675	0.302575	0.212019	0.2426	0.203842	0.0468811	0.124525	0.364876	0.303145	0.322326
AC010536.2	0.84895	0.549964	1.34003	0.170368	0.572601	2.71612	0	0	0.936701	0.355703
AC010536.3	0	0	0	0.324115	0.0907782	0	0	0	0	0
AC010538.1	0.671435	0.543708	0.376175	0.33686	0.393117	0.35803	0.422663	0.309617	0.102894	0.371194
AC010542.5	0.450699	1.3382	0.658713	1.65819	0.886632	1.12153	1.3375	0.918827	0.828809	0.944197
AC010547.1	0	0	0.036037	0	0	0	0	0	0	0
AC010547.4	0.012739	0.0309469	0	0.0255647	0	0.0135856	0.0206205	0	0	0
AC010605.1	0	0.174926	0	0	0	0	0	0	0.132415	0
AC010615.1	0.195201	0.342481	0.599115	0.554952	0.685725	0.971481	1.18489	0.73905	0.867493	0.817876
AC010615.2	0.0111522	0	0.00977958	0	0	0.0713602	0	0	0.0307622	0.0116817
AC010615.3	0.145657	0.235898	0.25546	0	0.245608	0	0.47155	0	0.267855	0
AC010616.1	0.0552349	0.17891	0.072655	0.0277115	0.0698529	0.029453	0.0447042	0.0482596	0	0
AC010618.1	0	0	0	0.241444	0	0	0	0	0	0
AC010618.2	0.873312	0.808208	0.218807	0.37555	0.210369	0.133051	0.504866	0.436015	0.229424	0.522729
AC010618.3	0.888461	0.404691	0.389555	0.557178	0.702247	0.473756	0.516835	0.291098	0.561628	0.552571
AC010619.2	0.0807728	0.130815	0.318741	0.0810477	0	0.0861412	0	0	0.0742681	0
AC010624.2	0	0	0	0	0	0	0	0.261609	0.0917696	0.313638
AC010624.3	0	0	0.0707816	0	0	0	0	0.0705228	0	0
AC010624.4	0	0	0	0	0	0.135907	0	0	0	0
AC010632.2	0	0	0.0411158	0	0	0.0500027	0	0	0.0431107	0
AC010636.2	0	0	0	0	0	0	0.0889803	0.0960569	0	0
AC010642.1	0.28387	0.114935	0.456375	0.284836	0.438774	0	0.191458	0.0826738	0.52202	0
AC010642.2	0.689715	0.654806	0.500546	0.143185	0.541396	0.431188	0.211738	0.145459	0.524832	0.29895
AC010643.1	0.0351756	0.0142421	0	0.0529431	0.163111	0.0187568	0.042704	0	0.0323429	0.0736916
AC010653.1	0	0	0.0571234	0	0	0	0.105443	0	0.11979	0
AC010653.3	0	0	0.433842	0	0	0	0	0	0	0
AC010654.1	0.142052	0.11503	0.249137	0.0712678	0.0598822	0	0.287424	0	0.0653063	0.148797
AC010655.2	0	0	0	0	0.146178	0	0	0	0	0
AC010680.1	0	0	0	0	0	0	0	0	0.0587939	0
AC010680.2	0.0542173	0.0439036	0	0.0272009	0.0457107	0.0578208	0.0438807	0.142112	0.0249256	0
AC010680.5	0	0	0	0.124372	0.209006	0	0	0	0	0.129836
AC010719.1	0	0	0	0	0	0	0.124358	0	0	0
AC010731.2	1.17387	0.105618	0.571883	0.130874	0.879723	1.53008	0.738941	0.113958	0.239852	0
AC010733.1	0.28623	0.463561	1.1295	0.574408	0.844622	0.305253	0.11583	0.375125	0.526359	0.44973
AC010737.1	0	2.24462	0	6.18079	0	10.8392	16.3689	0	0	0
AC010761.1	3.19183	2.58465	2.12723	0.960808	2.47575	1.36159	0.619992	0.836624	1.17392	1.20362
AC010761.3	1.03507	0.745042	2.42047	0.461598	0.387854	0.61326	1.0239	0.70339	0.845972	0.361406
AC010761.4	0.550759	0.713581	0.676161	1.32632	0.928691	0.822309	0.356604	0.0962412	0	0.576909
AC010768.2	0	0.0819611	0	0	0.0853347	0	0	0	0	0
AC010776.2	0.690155	0.300929	0	0.266348	0.0447593	0.113235	0.0859347	0.0927691	0.0976272	0
AC010809.1	1.83808	1.15766	1.07457	1.02463	1.03313	0.871221	0.909119	1.07064	1.50228	0.748749
AC010809.2	0.297661	0.19283	0.156615	0.11947	0.150575	0.317445	0	0.364099	0.328428	0
AC010834.2	0	0.087683	0	0	0	0	0	0	0	0.45369
AC010834.3	0.366703	0.296945	0.85752	0.551927	0.154584	0.84733	0.445186	0.961182	1.34869	0.576171
AC010864.1	0.341828	0.184535	0.0333062	0.304881	0.448304	0.324041	0.0614794	0	0.174611	0.198921
AC010883.1	0	0.233527	0.758679	0.434053	0.364709	0.153777	0.700217	0.377952	1.06065	0
AC010889.1	0	0.139451	0	0.323993	0	0.321398	0.191645	0	0	0
AC010890.1	0.141701	0.0573728	0	0	0	0	0	0	0	0
AC010894.2	0.29021	0.117502	0	0	0.183507	0.232124	0.352321	0.0633902	0.333549	0.227992
AC010894.3	0	0.0125566	0.0135979	0	0	0	0.01255	0.0270963	0	0
AC010900.1	0	0	0.0776631	0.0444324	0	0	0	0	0	0
AC010904.2	0	0	0.0793781	0	0.0763167	0	0	0	0	0
AC010913.1	0.17872	0.112562	0.261206	0.139478	0.200906	0.169421	0.321437	0.173501	0.237362	0.166405
AC010969.2	1.36767	1.39517	1.19934	0.873301	1.18304	1.25021	1.03505	0.713871	1.94346	2.4373
AC010973.1	1.12307	0.727546	0	0.11269	0.189373	0	0.181791	0.196249	0.103263	0.588198
AC010973.2	0.699866	0.226693	0.122746	0.514982	0.196686	0.248794	0.415386	0.0815312	0.300303	0.293238
AC010974.1	0	0.124257	0	0.153969	0	0	0	0	0	0
AC010976.1	0.218724	0.210853	0.191804	0.198567	0.21075	0.177723	0.236032	0.209303	0.14365	0.229109
AC010976.2	0.33679	0.0545446	0.413474	0.337937	0.170369	0.502844	0.0545161	0	0.495469	0.0705562
AC010980.1	0	0.0905181	0.0588146	0.0448651	0	0	0	0.0195332	0	0
AC010980.2	0.0406438	0.0329122	0.0356414	0.0407822	0	0.0433451	0	0	0	0
AC010997.2	0.441454	1.42991	0.967802	0.442957	0	0	0.71458	0.77141	1.21771	0.462414
AC010997.3	0.0607291	0.073765	0	0.0609359	0.0768013	0	0	0.05306	0.0558386	0.0636126
AC010997.4	0	0	0	0	0	0	0	0.283286	0	0
AC010998.2	0.0918225	0.14871	0	0.092135	0.0774157	0.195851	0	0.320907	0.506568	0
AC010999.1	0	0.143432	0	0	0	0	0	0	0.325725	0
AC010999.2	0	0	0	0	0.162365	0.10269	0	0	0.0885361	0
AC011005.1	0.0454387	0.0735898	0.159385	0	0.191547	0.339211	0.0735514	0	0.125338	0
AC011005.4	0.321808	0	0.470334	0.215269	0	0	0.173636	0.281168	0.394523	0
AC011008.2	0.0342417	0.0970477	0.0600545	0	0.0577384	0.164329	0.0138567	0	0.0157421	0
AC011043.1	5.62125	7.19839	2.843	9.28696	0.573123	13.0214	0.888749	3.51791	11.8757	5.80599
AC011043.2	0	0.0316567	0	0	0	0	0	0	0	0.0409495
AC011247.2	0.49261	0.997253	0	0.74143	0.20766	0	0	0	0	0.773998
AC011290.1	0	0	0	0	0	0	0	0.363346	0	0
AC011290.2	0.627584	1.07286	0.489193	0.419813	0.76428	1.41296	1.01587	0.487404	0.96174	0.438254
AC011294.1	0	0.0333013	0	0	0	0	0.0332839	0	0	0
AC011306.1	0.675165	0.291589	1.34202	0.587135	0.303591	0.576031	1.27503	0.511248	1.24159	0.141444
AC011330.1	0.0354801	0.0287307	0	0	0.04487	0	0.0430736	0.061999	0.0489343	0.0185823
AC011330.2	0.451882	1.3905	0.475518	0.634789	0.304786	1.25298	0.292584	0.789633	0.498591	0
AC011337.1	0.0173015	0.0140102	0.0151721	0	0.0145869	0.0184514	0.0280058	0.0151166	0	0
AC011342.1	0	0	0	0	0.108975	0.0689226	0	0.282329	0.118846	0
AC011352.1	0.289478	0.0586027	0	0.290464	0.0610149	0	0	0	0	0
AC011352.3	0.483887	1.33225	0	0.873962	0	0	0	0	0	0
AC011365.2	0.0708507	0	0	0.0710918	0	0	0	0	0	0
AC011373.1	0	0	0.424689	0	0.204155	0	0	0	0	0
AC011374.1	0	0.80073	0	0	0	0.0390576	0	0.063997	0	0
AC011374.2	1.30926	0.530099	0.382705	1.09476	0.919863	1.8617	0.794733	1.4299	0.902866	0
AC011379.1	0	0	0.0332732	0	0	0	0	0.0331515	0	0
AC011379.2	0.00934675	0.0227062	0.0409818	0.0187571	0	0.0697758	0	0	0.128911	0.0195811
AC011405.1	0	0	0.0211453	0	0.101649	0	0.0195158	0.10534	0	0
AC011411.1	0	0.212201	0.0574494	0	0.0552338	0.0698668	0.106045	0.744112	0	0
AC011416.3	0.074178	0.100112	0.303559	0.0248102	0.125079	0.0527387	0.280167	0.151224	0.0227348	0.0259
AC011442.1	0.313601	0.253945	0.275004	0.314669	0	0.167222	0.126906	0.273998	0	0.164246
AC011443.1	0	0	0.413636	0	0	0	0	0	0	0
AC011444.1	0.359243	0.145452	0.078757	0	0.0757195	0.19156	0.0726881	0.470814	0	0.0940749
AC011445.1	0	0	0	0	0	0	0.211848	0	0	0
AC011445.2	0	0	0	0	0	0	0	0	0.305014	0.347479
AC011447.3	0	0.0252291	0.109285	0.109417	0.10507	0.348879	0.163903	0.530816	0.171881	0.228446
AC011447.4	0	0	0	0.518778	0	0	0	0	0	0.541567
AC011447.6	0	0	0	0	0	0.0706736	0.125148	0.0579003	0.0812433	0
AC011447.7	0	0.204594	0.158257	0.579466	0.395599	0.923823	0.73031	1.13528	0.530994	0.907379
AC011448.1	0.466325	0.402791	0.0817861	0.155971	0.0786318	0.464164	0.40258	0.217299	0.200093	0.0325644
AC011450.1	0.559893	1.51128	1.0638	1.49813	1.49481	1.39325	0.906297	0.570718	1.71602	0.586477
AC011451.1	0.850208	0.458982	1.36687	0.284367	0.716812	1.66231	0.8028	1.60949	0.13029	0
AC011451.2	0.479842	0.155425	0.0841567	0	0	0.30704	0	0.167698	0	0
AC011451.3	0	0	0.0538243	0	0.0517484	0	0	0	0	0
AC011458.1	0	0	0	0.0933297	0	0	0	0.0812669	0.0855227	0
AC011461.1	0.964522	0.781042	1.12775	0.322602	1.08425	0.857189	0	0	0	0.336772
AC011462.3	0.106276	0	0.0931957	0	0	0	0	0	0	0
AC011462.4	1.53378	1.75952	0.896672	0.897752	0.538806	1.63572	1.5517	1.11674	2.1154	1.07107
AC011465.1	0	0.141683	0	0	0.295029	0	0	0.458613	0.160877	0
AC011466.1	0.608364	0.164212	0.266744	0.610435	0	0.973197	0.328252	0.974485	0.932288	0.318625
AC011466.2	0.159858	0.258897	0	0	0.134777	0.340965	0.258762	0	0	0
AC011466.3	0.170631	0.36846	0.199507	0.228283	0.191813	0.0606574	0.0920668	0.149083	0.261484	0.119155
AC011466.4	0.035557	0.0575861	0.0311807	0.0713561	0	0.0758405	0.028778	0	0.228855	0.0744906
AC011468.1	1.78544	0.619626	0.671009	0.938412	1.07522	1.45074	1.03217	1.33711	1.25079	0.534346
AC011468.3	0.345717	0	0	0.173447	0	0	0.279805	0	0	0
AC011468.4	0.701578	0.113623	0	0	0	0.448924	0.113564	0.735575	0.129016	0
AC011468.5	0.0767233	0.0621283	0.0672803	0.153969	0.0646855	0	0.124192	0.0670343	0.211634	0.0803662
AC011472.1	3.32836	5.71711	6.54499	5.26255	8.75858	3.11932	3.755	2.37931	5.10055	5.81066
AC011472.2	0.251339	0.203527	0.367341	0.16813	0	0	0.135614	0.0731995	0.231099	0.175515
AC011472.4	0	0.189295	0.614978	0	0.689804	0.373951	0.283794	0.102122	0.107469	0
AC011472.5	0.903764	0.731842	0.594398	0.340065	0.190491	0.120479	0.457162	0.394816	0	0.236669
AC011476.2	0	0	0	0	0	0.0963073	0	0	0	0
AC011476.3	0.125304	0.304402	0.366271	0.796291	0.281716	0.0890878	0.405657	0.10948	0.422447	0.831269
AC011477.1	0.292428	0.0789333	0.0641092	0.391232	0.308183	0.363841	0.335291	0.106458	0.492945	0.433943
AC011477.2	0.498493	0.403665	0.601067	0.250095	0.577886	0.797437	0.958204	1.36107	2.23445	0.587432
AC011477.3	0	1.03784	0.249755	0.142889	0.600308	1.06308	0.345765	0.746526	1.4403	1.04416
AC011477.4	0.0942349	0	0	0	0	0	0	0	0.346585	0
AC011479.2	0.132845	0.107574	0.116495	0.533189	0.112002	0.141674	0	0	0	0.417458
AC011479.3	0	0	0	0.0914038	0	0	0	0	0	0
AC011481.1	0.476917	0.128731	0.278813	0.638054	0.53612	0.508615	0.385992	0.277793	0.877022	0
AC011481.2	0.134716	0.436357	0.472542	0	0.227159	0.14367	0.327096	0.35311	0.247735	0
AC011481.3	0.010259	0.00830747	0	0	0.0172988	0	0	0	0	0
AC011483.1	0	0	0	0	0	0	0.173312	0	0	0
AC011487.1	0.0403296	0.0653155	0	0.121401	0	0	0.0652814	0	0.222491	0
AC011487.2	0	0	0.0245851	0	0.0236369	0	0	0	0	0
AC011491.2	0.256774	0.415857	0	0	0	0.13692	0	0	0	0
AC011491.3	0	0	0	0	0	0	0	0.358796	0	0
AC011495.1	1.08096	0	0.430871	0.0986034	0.662805	0	0.318135	0.343436	0.271066	0
AC011497.2	0	0	0	0	0	0	0	0	0	0.18815
AC011498.1	0	0.222088	0.0601263	0.137597	0.173422	0	0	0.179719	0.189131	0.143641
AC011498.3	0	0	0	0.101203	0.0850348	0	0	0	0	0.105648
AC011498.4	0	0	0.0279122	0	0	0	0.0257613	0	0.175599	0
AC011498.6	1.12528	1.73131	0.394711	0.225821	1.13847	0.480026	0.182148	0.294951	0.413863	1.1787
AC011498.7	0.537934	0.825353	0.397243	0.42613	0.214831	0.603881	0.802008	0.643159	0.442549	0.593132
AC011503.2	0	0	0.201303	0.153558	0.0645131	0.163209	0.154826	0.434561	0.21107	0.641215
AC011509.2	0	0	0	0	0.0771687	0.0976129	0	0	0	0
AC011510.1	2.40793	1.4624	0.527892	0	0	0	0	0	0	0
AC011511.1	0.109835	0.0222354	0.216714	0	0	0.117136	0	0	0	0
AC011511.5	0.0178282	0.0721839	0	0.0178889	0.015031	0	0	0	0	0.0186747
AC011586.1	0	0	0	0	0	0.267263	0	0	0	0
AC011586.2	0.0303325	0.0245624	0.0797976	0.0913072	0	0.161742	0.122748	0	0.0557796	0
AC011595.2	0	0	0.159259	0	0	0	0	0	0	0.190234
AC011603.1	0.136803	0.110779	0.179949	0	0	0.145896	0.110722	0.119527	0.0628933	0.286598
AC011603.2	0.0351649	0.0284755	0	0.0352846	0	0.112506	0.0284606	0.0307241	0.161665	0.0368345
AC011603.4	0	0	0.363362	0	0	0	0	0.362034	0	0
AC011611.3	0.201719	0	0.176892	0	0.17007	0	0.244891	0	0.185474	0
AC011611.5	0	0.160803	0	0	0	0.317664	0	0.347001	0.0912932	0.104003
AC011676.1	0.144557	0.117058	0	0	0.121876	0.308329	0	0.126301	0	0
AC011676.5	0	0	0	0	0	0	0	0	0	0.0677976
AC011700.1	0	0	0	0.0657606	0	0	0	0.0381741	0	0
AC011726.3	0.101037	0.327267	0.265805	0	0.340738	0.107752	0.0817741	0	0.557403	0
AC011742.3	0	0	0	0	0	0	0	0	0.128701	0
AC011753.4	1.29171	1.6437	1.13273	1.11095	1.55578	2.55834	0.896097	0.967364	0.848352	0.386584
AC011767.1	0	0.0859001	0.0620156	0.0709604	0.119248	0.11313	0.314803	0	0	0
AC011773.4	0	0	0	0	0	0	0.0904825	0	0	0
AC011815.1	0.288124	0.212104	0.826894	0.630774	0.419585	0.782151	0.508784	0.240296	0.252879	0.246931
AC011815.2	0.0851891	0	0.0249014	0	0	0.0605673	0.0689476	0	0.104438	0.148723
AC011815.3	1.69862	0.785995	0.744778	0.365229	1.12523	0.776363	0.0981981	0.95407	1.00403	0.508363
AC011816.2	0	0.167165	0	0	0	0.440312	0.334156	0.0901829	0	0
AC011825.2	0.518888	0.168072	0.364019	0.416524	0.437475	0	0.0839922	0.544033	1.14505	0.65223
AC011825.4	0	0	0	0.243486	0	0	0.294594	0	0.223118	0
AC011841.1	0	0.0633133	0	0	0.0329597	0	0.0316401	0	0.0718903	0
AC011912.1	0.0321088	0.0260007	0.075085	0.0966542	0.0360946	0.148385	0.0259872	0.093513	0.00984101	0.0336333
AC011921.1	0.079929	0.388345	0.210274	0.160402	0.40433	0.0852414	0	0.13967	0.293969	0
AC011933.1	0.178782	0.289545	0.156778	1.43513	0.602926	0.953322	0.578788	0.312409	0.493154	0
AC011933.2	0	0.0333132	0.0180379	0	0	0	0	0.0359439	0	0
AC011933.3	0	0	0	0.154797	0	0.164525	0	0	0	0
AC011939.1	0	0.0964149	0	0	0	0	0	0	0	0
AC011944.2	0	0.136082	0	0.252933	0.0708416	0	0	0	0	0
AC011978.2	0.195581	0.316752	0.122507	0.252317	0.306233	0.327768	0.361813	0.341764	0.308281	0.146334
AC011979.1	0.118818	0	0	0	0.100176	0.126715	0	0.207626	0.109249	0.373378
AC012020.1	0.0664225	0.053787	0.087371	0	0.0560009	0.0708372	0.0268795	0	0.0916102	0
AC012020.2	0.045583	0	0	0	0.0768623	0	0	0.23896	0	0
AC012038.2	0	0	0	0	0	0	0	0	0.206123	0.23482
AC012065.2	0	0	0.134202	0	0	0	0.123861	0	0	0
AC012065.3	0.261454	0	0	0.655859	0	0.139415	0	0.114218	0.721196	0
AC012065.5	0.112528	0.0911215	0	0	0.0948721	0	0	0.098317	0	0
AC012073.1	0.569747	0.461364	0.408783	0.571686	0.698697	0.883802	0.503044	0.814576	0.190496	0.922325
AC012074.1	0	0	0	0	0	0	0.102704	0.0277179	0	0
AC012085.1	1.12528	1.2757	0.986778	1.12911	0.505985	1.36007	1.1536	1.04871	0.827725	1.96451
AC012100.3	0	0	0	0	0.168295	0	0	0	0	0
AC012146.1	0.858261	0.532829	0.677365	0.401885	0.530641	0.335611	0.416779	0.399934	0.394572	0.539407
AC012150.1	0	0.156735	0.254599	0	0	0	0	0	0.088984	0.202745
AC012157.1	0	0	0.200901	0	0	0	0	0	0	0
AC012158.1	0.0268424	0	0	0	0.0226309	0	0	0.0234526	0.0246808	0
AC012170.1	0.159858	0	0.280366	0.641609	0.134777	0	0	0.838022	0	0.167448
AC012170.2	0.516243	0.278692	0.226352	0.604334	0.362705	0.275277	0.0696367	0.0751749	0.316447	0.360503
AC012170.3	0.193229	0	0	0.193887	0.488735	1.03036	0.469169	0.168827	1.77668	1.01202
AC012173.1	0.400389	0	0.117037	0.401752	0	0	0.108018	0.233217	0.24543	0
AC012181.1	0.656813	0.797802	0.64797	0.576668	0.76142	0.52535	1.12963	0.358667	0.52843	0.429999
AC012181.2	0.381957	1.46916	0.586156	0.574886	0.322029	0.814686	0.540988	0.0834304	0.351198	0.200046
AC012183.1	0	0	0	0.230799	0	0	0	0	0	0
AC012184.2	0	0.0179637	0	0.0445183	0	0.047316	0	0	0	0.0929476
AC012184.3	0.152226	0.030817	0.100117	0.0763719	0.0320854	0	0	0.0997514	0.139967	0.23918
AC012186.2	0.178782	0	0	0.717563	0.150731	0.190664	0.723484	0	0.328769	0.187271
AC012213.1	0.0574465	0.0465185	0	0	0	0.0612646	0	0	0	0
AC012213.2	0	0	0	0.0125265	0	0.0133137	0	0	0	0
AC012213.3	0.0738598	0.179428	0	0	0	0	0	0.129065	0.339559	0.0773666
AC012213.4	0	0	0	0	0	0.172891	0	0.141643	0	0
AC012236.1	0.0367172	0	0	0	0.123825	0.0391576	0.059434	0.0320804	0	0
AC012254.3	0.0542173	0	0	0.0272009	0	0	0	0	0.0997024	0.0283958
AC012254.4	0.210216	0	0.184343	0.421864	0	0	0	0.367338	0.386575	0
AC012291.2	0	0.135804	0.029413	0	0.113115	0.107311	0	0	0.0925204	0.0702675
AC012306.2	7.46969	6.78638	11.0237	8.77477	8.67854	7.38326	5.60321	7.79982	8.20828	5.62971
AC012307.1	0	0	0	0	0	0	0.47155	0	0	0
AC012309.1	0	0	0	0.139261	0	0	0	0	0	0
AC012313.1	1.79708	2.21684	2.66577	2.35933	2.53464	2.54342	3.33032	2.59733	2.08476	2.39259
AC012313.10	2.29308	0.853157	0.923906	0.746234	1.35854	0.46266	0.401276	0.108297	0.797781	0.194753
AC012313.2	0.248653	0.120811	0.305269	0.249499	0.335423	0.0530358	0.160997	0.173801	0.182903	0
AC012313.3	0.746569	0.223907	0.242475	0.332938	0.233124	0.28014	0.134274	0.362383	0.343224	0.202745
AC012313.4	0.115937	0.657179	0.610008	0.465328	0.586482	0.989144	0.375335	0.101296	1.59901	1.09298
AC012313.5	0.524413	0.258485	0.259926	0.343173	0.749705	0.291792	0.424433	0.338661	0.440253	0.262715
AC012313.6	0.0726444	0	0.254814	0.218675	0	0	0.117589	0	0	0.304374
AC012313.8	0.031871	0.0344109	0	0	0.00895683	0.045319	0	0.0185641	0.0195363	0.0111281
AC012313.9	0.090662	0	0	0	0.382186	0	0	0	0.166722	0
AC012358.1	0.313259	0.0507336	0.329644	0.12573	0	0.400895	0.152121	0.602138	0.172819	0.262506
AC012358.2	0.760385	0.291665	0.631703	1.08423	0.202447	0.298761	0.194342	0.524495	0.662353	0.167682
AC012358.3	0.0121048	0.00980215	0.02123	0	0.0714393	0.0903656	0.0391881	0.0423047	0.0556502	0.0507183
AC012360.2	0	0.475417	0.514841	0.589099	0.742478	2.34795	1.18792	1.15416	1.34955	0.614976
AC012360.3	0.316147	0.363799	0.437742	0.734623	0.30863	0.567847	0.592548	0.421603	0.627274	0.55774
AC012368.1	0.116977	0.284174	0.164128	0.117375	0.236697	0.224553	0.397636	0.367937	0.30116	0.367594
AC012368.2	0.307441	0.0829857	0.359469	0.102829	0.0864014	0	0.0829423	0	0	0.107346
AC012370.1	0	0	0	0	0.0912921	0	0	0.0946069	0	0
AC012377.1	0	0	0.0104	0	0	0.0126479	0	0	0	0
AC012378.2	0	0.0700935	0.227718	0	0.145957	0	0.0700569	0	0	0.181339
AC012409.1	0	0	0	0	0	0	0.0618478	0.133533	0.140526	0
AC012409.2	0	0.12376	0.0670116	0	0.0644271	0.244487	0	0.133533	0.070263	0.0800451
AC012409.3	0	0.0947441	0.205202	0.0586997	0.0986438	0.124777	0.0473473	0.255564	0.107579	0.0612782
AC012414.5	0	0	0	0	0	0.0764086	0.0869807	0	0.131754	0
AC012435.1	0.0169539	0.137288	0.0594691	0.0340233	0.142939	0.072323	0.0274432	0.10369	0.0623545	0
AC012435.2	0	0	0.278813	0.159514	0	0	0	0.138897	0	0
AC012442.1	0	0	0	0	0.274394	0	0.0878028	0.379143	0	0.113637
AC012442.2	0.135033	0.546729	0.118413	0.135493	0.455386	0.144008	0	0.11798	0	0.565778
AC012442.3	0.122104	0.0494383	0	0.18378	0	0	0	0.0533422	0	0.127902
AC012447.1	0	0	0.221374	0	0.0709454	0	0.13621	0.147043	0.46423	0
AC012462.1	0.0695625	0.168989	0.0610008	0	0.0586482	0.296743	0	0	0	0
AC012462.3	0	0.709496	0	0.879151	0	0	0	0	0	1.37665
AC012464.1	0	0	0	0	0.268804	0.226679	0	0.18571	0	0.222644
AC012467.2	1.31086	1.20543	1.36384	1.42679	1.12392	1.44537	1.79821	1.66945	1.65473	1.69892
AC012485.1	0	0	0	0	0	0.0157335	0	0	0	0.0154534
AC012506.4	0.152834	0	0.0670116	0	0	0	0	0	0	0
AC012508.1	0	0.0311474	0	0	0.0216197	0	0	0	0	0
AC012510.1	0.0756114	0	0	0	0	0.161274	0	0	0	0
AC012511.1	0	0	0.112084	0	0	0	0	0	0.117522	0.133884
AC012512.1	0	0.0647242	0	0	0	0	0.0646904	0.279341	0	0
AC012513.1	0	0.0592755	0	0	0	0	0	0.0639562	0	0
AC012513.3	1.24759	0.790638	1.71241	1.00691	1.21191	1.41728	1.18534	2.15638	2.04487	2.18751
AC012557.1	0.375706	0.152118	0.494197	0	0.395948	0.400676	0.228057	0.902714	0.259088	0.196772
AC012557.2	0	0	0.361189	0	0	0.439258	0.555594	0.479825	0.757428	0
AC012568.1	0	0	0	0	0	0	0	0	0.335387	0
AC012569.1	0.0753137	0.0914803	0	0	0.0317485	0	0	0	0	0
AC012603.1	0.108691	0.17603	0.190628	0.109061	0.183276	0.347746	0.351877	0.854688	0	0.113852
AC012613.1	0	0	0	0	0	0.248794	0	0	0	0.244365
AC012613.2	0.0379808	0.0102519	0.0222041	0	0.0213478	0	0	0.110615	0.0698445	0
AC012615.1	0.353435	0.178876	0.697354	0.620617	0.595964	0.565388	1.21572	0.849205	0.853054	0.971818
AC012615.4	0.189091	0.45936	0.248727	0.189734	0.717402	0.100829	0.3826	0	0.52159	0.594206
AC012615.6	1.19268	1.30667	1.49706	2.08843	1.02527	0.423984	0.662457	0.612979	0.559069	0.930859
AC012617.1	0.0429237	0.22593	0.0376408	0.107675	0.0361891	0.114441	0.0347402	0.150013	0.0394671	0.134885
AC012618.2	0.33798	0.0547373	0.177829	0.135652	0.797865	0	0.218835	0.413418	0.74583	0.141611
AC012618.3	0.127937	0.0887999	0.0320546	0.0733559	0.0462275	0.0584745	0.0147923	0.0159687	0.0336099	0.0382891
AC012625.1	0.459112	0	0.241563	0.276405	0	0	0	0.160453	0	0.288547
AC012629.2	0	0	0	0.152744	0.128342	0.162343	0	0.798011	0.139967	0
AC012629.4	0	0	0	0	0	0	0	0	0	0.4642
AC012640.2	0.382169	0.464204	0.72612	0.255647	0.322207	0.543426	0.721718	0.556511	0.468524	0.867348
AC012640.3	0	0	0	0.133917	0.112523	0	0.108018	0	0	0
AC012640.4	0	0.0182243	0	0.0225821	0	0	0	0.0786536	0	0.0942963
AC012640.5	0	0	0	0	0.758382	0.19186	0	0.78592	0.165415	0
AC012645.1	0	0.0281648	0.152502	0	0.117296	0.0741858	0.0563002	0.151944	0.159901	0
AC012645.2	0.726444	0	1.00105	0.520655	0.0874951	0.332025	0.75593	0	0	0.326115
AC012645.4	0.757254	1.0512	0.948646	0.922653	1.09447	1.44211	1.79487	1.18147	1.34281	1.24647
AC012651.1	0.0491555	0.119414	0.0969874	0.0246614	0.0310823	0.0786338	0.0895138	0.118107	0.090394	0.0128724
AC012653.2	0	0	0	0	0	0	0.442359	0	0	0.143128
AC012668.1	1.76194	1.6306	0.66218	0.505126	0	0.805307	0	0	0.462873	0
AC012668.3	1.01874	0.962437	0.769278	0.993814	0.88276	0.875195	0.847419	0.79119	0.468351	0.207494
AC012673.1	0	0.0405338	0.0438951	0	0	0	0	0	0	0
AC012676.1	0.176672	0.214596	0.20657	0.384093	0.198604	0.0314024	0.262147	0.154361	0.0541483	0.123374
AC012676.2	0	0.499699	0	0	0	0	0	0.269579	0.851089	0
AC012676.3	0.47924	0.194037	0.210128	0.240436	0.303036	0	0.193936	0	0.110162	0
AC012676.4	0.59164	0	0	0	0	0	0	0	0.0906658	0
AC012676.5	1.35033	1.04592	1.33859	0.589099	1.38596	0.939181	1.21168	0.948973	1.43053	0.799469
AC013244.1	0	0.240787	0	0	0.501397	0	0	0	0	0
AC013268.1	0	0	0	0.0442957	0	0.0156932	0	0	0	0
AC013268.3	0	0.0199965	0	0	0.0624588	0.0526707	0	0.0431512	0	0
AC013268.5	0.0292951	0	0	0.0293948	0	0	0	0	0	0.030686
AC013356.2	0.078723	0.0637476	0.0690339	0	0.398229	0	0.0637143	0	0.289534	0
AC013356.3	0	0	0	0.0986034	0.0828507	0.2096	0.238601	0	0	0
AC013394.1	0.0242455	0.0294499	0.0744148	0.024328	0.0204414	0.0258569	0.0490576	0.0211836	0	0.07619
AC013400.1	0	0	0.277022	0.105659	0	0.1123	0.17045	0	0	0
AC013403.2	0.358682	0.5809	0.524226	1.07971	0.302405	0.127507	0.677362	1.98477	0.549661	0.751424
AC013429.2	0	0	0.193313	0	0	0	0	0	0	0
AC013451.1	0.332369	0	0	0.111167	0	0	0.358669	0	0	0
AC013451.2	2.00101	1.10185	0.631703	0.80313	2.2944	1.02432	0.971709	1.04899	0.883138	2.17986
AC013452.1	0	0	0	0	0.080911	0	0	0	0	0.100525
AC013452.2	0.154479	0.250186	0.135466	0	0.260483	0.0823732	0.125027	0	0	0
AC013467.2	0	0	0	0	0	0	0	0	0.252778	0
AC013468.1	0.191937	0.0777123	0	0.19259	0.161822	0	0.621374	0.335396	0.79416	0.301575
AC013472.3	0	0	0.2291	0	0	0.185746	0.0704821	0	0.160144	0
AC013476.1	0.10687	0.08654	0	0	0.180204	0	0	0	0	0
AC013476.2	0	0	0.219284	0	0	0	0	0	0	0
AC013553.1	0	0.522157	0	0	0	0.229226	0	0.56339	0	0
AC013553.4	0	0	0	0	0	0	0.14935	0	0	0
AC013564.1	0.0811726	0	0.071182	0	0.0684368	0	0	0.212765	0.149272	0
AC013643.2	0	0	0.0861741	0	0	0	0.159067	0	0	0.102935
AC013643.3	0	0.0537041	0.0969293	0.022182	0.0186382	0.047152	0.0357841	0.0772599	0.0813058	0
AC013652.1	0.483984	0.411844	0.0503545	0.230469	0.0968249	0.332436	0.0663918	0.0931735	0.0829678	0.0687409
AC013714.1	0	0	0	0.154175	0	0	0	0	0	0
AC013731.1	0	0.105259	0.170982	0.0652145	0	0	0	0	0.0597593	0
AC015660.1	0	0	0	0	0.244986	0	0	0	0	0
AC015660.2	0	0.234707	0	0	0	0	0	0	0	0.303605
AC015660.3	0	0	0.16208	0	0	0	0	0.0807434	0	0
AC015689.1	0	0.100589	0.10893	0.249283	0	0	0	0	0.228431	0.130117
AC015712.1	0	0.188527	0.0680537	0	0.0327145	0	0	0.169512	0.0356778	0.040645
AC015712.2	0.726658	0.786849	0.444573	0.593479	0.520037	0.153188	0.396638	0.324828	0.512758	0.38943
AC015712.6	0.00702953	0.0626153	0	0	0.0237064	0	0.0227573	0.0122836	0	0.0294532
AC015712.7	0.723012	0.512289	0.554771	0.181368	0.685769	0.0963832	0.146292	0.0789633	0.415492	0.37867
AC015726.1	0.493316	0.266315	0.937298	0.247497	0.277277	0.876838	0.399264	0.359181	0.226794	1.37797
AC015726.2	0.470402	0	0	0	0	0.501666	0	0	0	0
AC015727.1	0.112088	0	0	0.11247	0.0945015	0	0.181436	0	0.206123	0
AC015795.1	0.199614	0.161642	0.0875229	0.200294	0.0841475	0	0.0807786	0	0.0917696	0
AC015799.1	0	0.0297706	0.0644788	0.0184447	0.139482	0.117623	0	0	0.101411	0
AC015802.3	0	0	0	0	0	0	0	0.175936	0	0
AC015802.4	0.038413	0.21774	0.0673704	0	0.16193	0.0409661	0.0310895	0.033562	0.105959	0
AC015802.5	0	0	0	0.432965	0.121265	0	0.232821	0.125668	0	0
AC015802.6	0.0203003	0.0164386	0.0267027	0.0203694	0.0427881	0	0	0	0.0279983	0
AC015804.1	0	0	0	0	0	0.422092	0	0	0	0
AC015813.1	3.30787	2.49471	2.17339	2.71475	2.61404	2.30618	2.38952	2.43289	3.19583	1.92381
AC015813.5	0.379056	0.245559	0.199441	0.342311	0.255666	0.202125	0.276109	0.397424	0.209118	0.158821
AC015813.6	0.464409	0.320055	0.762511	0.525477	0.458189	0.590114	0.951666	0.828788	0.781337	0.755564
AC015813.7	0.0987763	0.239959	0	0.297338	0	0	0.0799444	0	0	0
AC015819.1	0.173119	0.0700935	0.227718	0.260563	0.437871	0.276938	0.350284	0.0756285	0.875479	0.0906695
AC015819.2	0.103404	0.2512	0.453385	0.103756	0.17436	0	0.418448	0.361381	0.760613	0.541567
AC015845.1	0	0	0.219284	0	0	0	0	0	0	0
AC015845.2	0	0	0.164463	0	0	0	0	0	0	0
AC015849.1	0.076012	0	0	0	0.256343	0	0.246081	0	0.139781	0.079621
AC015849.3	1.76401	2.09505	1.65002	2.95002	2.28043	2.75917	2.95057	2.36323	4.54146	0.985473
AC015849.4	0.136316	0	0	0.27356	0	0.145376	0	0.119101	0.501354	0
AC015853.1	0.096941	0.314	0	0.194542	0.326924	0	0.392295	0	0.178269	0.101544
AC015853.3	0	0.0972217	0	0	0.101223	0.384121	0	0	0	0
AC015871.3	1.04067	1.1099	0.556454	1.2989	0.449394	1.46173	1.39692	1.13102	1.07355	0.957143
AC015908.3	0.0609873	0.0493857	0.106962	0.611949	0.102837	0.325204	0	0.0532855	0.504684	0.191649
AC015909.1	0	0.0414928	0	0	0	0	0	0	0	0
AC015909.2	0	0	0	0	0	0	0.0849135	0.0916667	0	0
AC015909.5	0.0506523	0	0.022209	0	0.0213525	0	0.0204977	0.0442557	0	0.0265286
AC015911.3	0	0	0.118553	0	0	0	0	0	0	0
AC015912.3	0.989466	1.46894	2.60305	1.48925	2.36362	2.11046	4.27105	2.44945	4.39729	5.18223
AC015914.1	0	0	0	0	0	0.171278	0	0	0	0.0560764
AC015922.1	0	0	0.273509	0.312959	0	0	0	0	0	0
AC015922.2	0.165386	1.0714	1.45031	1.49354	2.78875	1.41103	2.94481	1.156	4.56203	1.03943
AC015922.3	0.249518	1.07761	1.38578	1.00147	0.631106	0.887004	4.51014	0.872029	1.83539	2.17804
AC015961.1	0	0	0	0	0	0.0576302	0	0	0	0
AC015961.2	0	0.0662938	0	0	0	0	0	0.0715288	0.150549	0
AC015967.1	0.120565	0	0	0	0	0	0.195158	0.210679	0.332568	0
AC015971.1	0.120397	0.0974936	0.316735	0.0402688	0.15226	0.192598	0.259847	0.227917	0.202952	0.252226
AC015987.1	0	0.115602	0	0	0.24072	0	0	0	0	0.0747685
AC016026.1	0.0397798	0.0107375	0.0465117	0	0.0111795	0.0707062	0.0321957	0.0231708	0.0487685	0.138895
AC016027.1	0.513549	0.14555	0.292722	0.592591	0.346379	0.0821521	0.0831279	0.291652	0.141658	0.268966
AC016027.2	0	0	0	0	0	0	0.0372625	0	0	0
AC016027.5	0.273281	0	0	0.548423	0.691211	0.582889	0	0	0	0
AC016065.1	0.41076	0.570208	0.480272	0.647677	0.610169	0.792681	0.854866	0.649415	0.503575	1.24981
AC016205.1	0.0825148	0	0.0180898	0.103495	0.191313	0.087999	0.701223	0.558732	0.265545	0.280906
AC016229.1	0.58921	0	0	0.236486	0	0	0.0953752	0	0.108352	0
AC016251.1	0	0	0	0.0137171	0	0.0583166	0.0110642	0	0.0251393	0.0143196
AC016251.2	0	0	0.0162919	0	0	0.0198133	0	0	0	0
AC016252.1	0	0	0	0	0	0	0	0.105784	0	0.126823
AC016257.1	0.358122	0.0724992	0	0	0	0.095481	0	0.312897	0.164641	0
AC016292.2	0	0.221295	0	0	0.691211	0	0	0.95508	0	0
AC016355.1	0.112307	0.0303144	0.295454	0.150253	0.189373	0.0798478	0.757464	0.163541	0.447474	0.0784265
AC016394.1	0.657583	0.29045	0.262113	0.119967	0.453607	0.892548	0.774128	0.470078	1.42912	0.876661
AC016396.1	0.174967	0	0	0	0	0	0	0	0.321753	0
AC016397.1	0.237145	0.192033	0	0	0	0	0	0	0	0
AC016397.2	0.693873	0.88964	0.659178	0.435147	0.511879	0.246663	0.233993	0.555726	0.345581	1.24165
AC016405.3	0	0.108074	0	0	0.168784	0	0.108018	0	0	0
AC016526.2	0.331091	0	0	0	0	0.117699	0	0	0	0
AC016526.4	0	0.179776	0	0	0	0	0	0	0	0
AC016542.1	0	0	0	0.233608	0	0	0.282643	0.203415	0	0
AC016571.1	0	0.0233293	0	0	0.0242896	0	0	0.0503431	0	0
AC016575.1	0	0	0	0	0	0	0	0	0.27627	0
AC016582.1	0	0	0.0302559	0.01154	0.00969635	0.0122652	0	0.0401937	0.0211493	0
AC016582.2	0.120228	0.0324525	0	0.0804251	0	0.0854795	0.0973066	0	0.257942	0.0839579
AC016582.3	0	0.0266124	0.0360241	0.032976	0.0277078	0.0087621	0.0664963	0.0789633	0.105762	0.00860614
AC016583.1	0	0	0.0207016	0	0	0.0251762	0	0	0	0
AC016586.1	1.59414	0.883239	0.588605	0.841877	0.424428	0.894785	0.271624	0.733065	0.308582	0.0878858
AC016588.2	0.0759868	0.246128	0.0166586	0.190614	0.384388	0.0405186	0.199874	0.348552	0.209603	0.278581
AC016590.1	0	0.0334211	0	0	0.0347967	0	0.0167018	0	0.0189743	0.0648478
AC016590.2	0.459112	0.371776	0.536807	0.307117	0.516104	1.46888	1.61019	0	1.26642	0
AC016590.3	0.533497	0.123432	0.267334	0.0764733	0.32128	0.568955	0.0616835	0.0665892	0.350382	0.159665
AC016596.1	0	0	0	2.21478	0	1.56932	0	2.57137	4.05904	20.038
AC016629.2	0	0.0414928	0.134801	0.0514146	0	0	0	0	0	0
AC016644.1	0	0.214157	0	0	0.111486	0	0	0	0	0
AC016687.3	0	0	0	0.0429734	0	0	0	0	0	0
AC016696.1	0	0	0	0	0	0	0.438186	0	0	0.189037
AC016700.2	1.47151	5.06425	1.2904	3.32218	1.55079	0.392329	0.893225	2.24995	3.04428	3.46811
AC016700.3	0	0	0	0	0	0	0	0	0	0.268366
AC016708.1	0.0272244	0.0661366	0	0.0546342	0.0459059	0.0871015	0.0881361	0.0475728	0	0
AC016716.1	0	0.0656384	0	0	0	0	0.0656041	0	0	0.339626
AC016722.1	0	0	0	0	0	0.18774	0	0	0	0
AC016722.2	0.312747	0.455856	0.164553	0.345193	0.23731	0.266826	0.48093	0.300577	0.316317	0.360356
AC016727.1	0.204648	0.142044	0.0256371	0	0.295781	0.124714	0.165631	0.383151	0.215048	0.489976
AC016727.3	0	0.110123	0	0	0.114656	0.0483438	0.146754	0.198032	0.0416805	0.0949666
AC016734.1	0.351003	0.0710581	0.0769506	0.176099	0.147966	0.093583	0.142042	0.230008	0.322737	0.551504
AC016737.1	0.21494	0.0870262	0	0	0.135912	0.171919	0.130471	0.0938983	0.0494078	0.0562864
AC016737.2	0	0	0	0	0	0	0.389227	0	0	0
AC016738.1	0.13174	0.133349	0.332135	0.247852	0.194372	0.333677	0.25323	0.20143	0.363392	0.25874
AC016738.2	0.0611172	0	0.160785	0.12265	0	0	0	0	0	0
AC016739.1	2.82787	3.09813	1.60459	1.83602	1.12197	1.77401	0.807786	0.872029	1.22359	2.26516
AC016747.1	2.99036	3.0493	3.35073	2.88941	3.92183	4.56712	4.54169	4.53194	4.63349	4.15712
AC016747.2	0.389518	0	0.569295	0	0.437871	0	0	0.113443	0.179075	0.0680021
AC016747.3	0.0725525	0.176253	0.381737	0.291198	0.183507	0.464248	0.352321	0.570512	0.13342	0.303989
AC016747.4	0.20748	0.168011	0.109166	0.249824	0.104956	0.088508	0.100754	0.290046	0.114463	0
AC016757.1	0.0789939	0.399793	0.363675	0.0990785	0.1665	0	0.0159834	0.0345091	0.0544744	0.0206861
AC016773.1	1.14492	0.985067	1.004	1.07701	1.38759	1.83152	1.27413	0.81277	1.2501	1.19928
AC016831.6	0.0828125	0.0670591	0.03631	0.051934	0.0610919	0.0607176	0.0418901	0.0271329	0.0190359	0.0975875
AC016866.1	0.17417	0.141038	0	0	0.0734215	0.185746	0.0704821	0.532613	0.240216	0
AC016876.1	1.84426	2.72331	1.66484	2.23153	2.01222	1.09911	1.40485	2.03789	2.14461	1.07955
AC016876.2	0	0.0306139	0	0	0.0106247	0	0	0	0.0695224	0
AC016876.3	0	0.436357	0	0	0	0	0.545161	0.470814	0.247735	0
AC016907.2	0	0	0.0238623	0.0546082	0	0	0	0	0	0
AC016910.1	0	0	0.096225	0.165156	0	0.175535	0.17762	0.191746	0.252235	0.0574703
AC016924.1	0	0.0584553	0.0633028	0	0.0608614	0.307941	0.233699	0.0630713	0.398245	0
AC016949.1	0.0812301	0.0986666	0.106849	0	0.0342426	0.216572	0.0657434	0.035486	0.373443	0.0425434
AC016957.2	0.47373	1.37005	1.72104	1.1544	2.16819	0.866084	1.15024	2.4243	0.933387	0.779779
AC016999.1	1.1427	0.822513	1.1134	0.764395	0.749322	0.270811	0.308281	0.443732	0.583711	1.32995
AC016999.2	0	0	0.0905138	0	0	0	0	0	0	0.108118
AC017002.1	0.0651408	0	0.0571234	0	0.109841	0.277881	0	0	0	0
AC017002.3	0	0	0.113219	0.0647744	0.0544261	0	0.208989	0	0.29678	0.135239
AC017006.1	0.630649	0	0	0	0.132925	0.168141	0.382811	0.413256	0.289931	0
AC017006.2	0	0	0.325382	0	0	0	0	0	0	0
AC017015.2	0	0	0	0	0.128683	0	0	0.266711	0	0
AC017033.1	0	0.0656384	0	0	0	0	0	0	0	0.169813
AC017048.3	0.0705892	0.0571611	0	0.0708295	0	0	0	0	0	0
AC017067.1	0	0	0	0	0.32473	0	0	0	0	0
AC017071.1	0.0260386	0.0421706	0	0.0522544	0	0	0	0	0	0
AC017074.1	0.306893	0.248513	0.538243	0.615876	0.431237	1.85465	0.579561	0.98317	0.188119	0.428619
AC017079.1	0	0.223961	0	0	0	0	0.111922	0	1.0172	0
AC017083.1	0.11724	0	0.10281	0	0	0	0	0.102434	0.107799	0.18421
AC017100.1	0.687294	1.23236	1.80811	1.13297	1.90394	1.20417	0.953588	1.84439	1.48959	1.69697
AC017101.1	0	0	0.0881361	0.201697	0.0847369	0.214372	0	0.0878138	0.0924124	0
AC017104.1	0.0359355	0.0872986	0.0315126	0	0.0302973	0	0	0	0.0660833	0
AC017104.4	0.0720968	0.0583819	0	0	0.0303925	0	0	0.188976	0.298309	0.07552
AC017104.5	0.179621	0	0	0	0.0757195	0.0957798	0.218064	0.470814	0	0.0940749
AC017116.2	0.127626	0.0516738	0.223836	0.170747	0.143469	0.272216	0.086078	0.0371695	0.09779	0.0668427
AC018362.1	0.0844205	0.054689	0	0.0508247	0.071175	0.0180063	0.0136651	0.103263	0	0
AC018410.1	0	0	0.375565	0	0	0.114185	0	0	0.196894	0
AC018410.2	0.658563	0.152367	0.165002	0.472003	0.713874	0.401333	0.685294	0.246598	0.43252	0.0985473
AC018413.1	0.123594	0.500416	0.903189	0.537399	0.521014	0.351491	0.566842	0.467941	0.530327	0.949394
AC018442.2	0	0	0	0	0	0	0	0.154758	0	0
AC018445.1	0	0.163634	0	0	0	0	0	0	0.0929005	0
AC018445.2	0	0	0	0	0	0.470795	0	0	0	0
AC018445.3	0	0.023893	0	0.0296064	0	0	0	0	0.0271298	0.0309069
AC018462.1	0.0312577	0.0253115	0.0822315	0.0313641	0.0263534	0.133341	0.0505966	0.163862	0.201183	0.163709
AC018463.1	0	0	0.109762	0.125593	0.105528	0.066743	0.151955	0.16404	0	0.196665
AC018475.1	1.60442	1.69898	1.51518	2.22907	2.60133	4.6067	1.69809	1.07832	1.47522	4.26615
AC018511.2	0	0.245883	0	0	0	0.323827	0	0.7959	0	0
AC018521.5	0.0535595	0.0867419	0.129161	0.0671773	0.0225781	0.0428395	0.0325112	0.0350968	0.0492464	0.0841538
AC018521.6	0.685242	0.277445	0.150226	0.343787	0.722161	0.548089	1.6638	0.299353	1.1026	1.25611
AC018521.7	0.0196068	0.031754	0	0	0	0	0.0158687	0	0	0
AC018523.1	0	0.0907656	0	0	0.0945015	0	0	0	0.103062	0
AC018529.1	0.953835	0.643656	0.139406	0.159514	0.938209	0	0	0	0.14617	0
AC018529.2	0.036729	0.104097	0	0	0.0619325	0	0	0	0	0.0769458
AC018553.1	0	0	0	0	0	0	0	0.275126	0.0723834	0.0824607
AC018553.2	0	0	0	0	0	0	0	0.235628	0.198374	0
AC018557.2	0	0	0	0	0	0.0561498	0.0852251	0	0	0
AC018563.1	0	0	0.0724111	0	0	0	0	0.0721463	0	0
AC018616.1	0	0	0	0	0.177234	0	0	0	0	0
AC018620.1	0	0	0	0	0	0	0	0.2646	0	0
AC018628.1	0.0751362	0.0851804	0.131777	0.120627	0.0380085	0.192312	0.0729736	0.0525181	0.0967197	0.0944444
AC018638.1	3.13031	2.25319	3.81255	1.39599	2.05269	0.370929	0	0.151944	0	0
AC018638.2	28.4809	15.4522	24.7258	29.2923	23.7722	19.5911	9.56615	7.7141	17.1527	8.80079
AC018638.3	0	0	0	0	0	0	1.40751	0	0	0
AC018638.4	20.2109	8.1629	13.5661	17.4255	14.0106	17.5627	7.75475	6.0606	13.3066	6.58639
AC018638.5	26.0306	11.957	20.157	24.9736	18.2887	21.9163	10.2259	9.11062	15.8163	9.80638
AC018638.6	0.452952	0.146715	0.158881	0.181798	0.0763769	0.193223	0.109979	0.0791502	0.249886	0.237229
AC018638.7	0.0515162	0.33373	0.271054	0.206766	0.173734	0.219761	0.291862	0.675157	0.473676	0
AC018644.1	0.208309	0	0.0913352	0	0	0	0	0	0.0957668	0
AC018645.2	1.45904	2.95373	3.8384	2.56202	2.25522	1.42635	3.73943	2.33711	2.4595	4.33024
AC018647.1	0	0	0	0	0	0.0429648	0.0652126	0.070399	0	0
AC018647.2	0.710531	1.17286	1.71347	1.70011	1.30178	1.76324	1.4819	1.06253	1.65841	1.61735
AC018648.1	0	0.139138	0.376689	0.172408	0	0.366487	0.139065	0.150125	0	0
AC018653.3	1.80101	1.02483	0.597591	1.41641	0.287272	0.571023	0.393958	0.552877	0.313293	0.764808
AC018653.4	0	0	0.208532	0	0	0	0	0.138513	0	0
AC018665.1	2.35961	1.43306	3.02989	2.36764	1.74072	2.02214	2.55769	1.47259	2.86696	1.23582
AC018682.1	0.0755616	0.275344	0.0331308	0	0.382237	0.282043	0.152889	0	0.277906	0.0791493
AC018690.1	1.37514	0.445418	0.723532	1.65578	1.39126	0.87992	1.18716	0.160197	0.505759	0.768229
AC018695.2	0	0	0	0	0.194316	0	0	0	0	0
AC018695.3	0	0	0	0	0.11859	0	0	0	0	0.147338
AC018695.4	1.66586	1.21407	0.8765	1.0865	1.19382	1.59893	0.943785	0.727746	0.689271	0.87248
AC018695.6	1.28964	0.870262	0.753943	0.754852	1.26852	0.343839	0.869807	1.03288	0.592893	1.68859
AC018697.1	0	0	0	0	0.213149	0	0	0.110444	0.232456	0
AC018714.1	0	0	0	0.830544	0	0	0	0	0	0.289009
AC018738.1	0.273281	4.4259	2.39646	1.91948	1.38242	3.20589	0.663539	1.67139	0.753821	0.572513
AC018742.1	0	0	0.171176	0	0.27429	0	0	0	0	0
AC018752.1	0	0.676776	0.977198	0	0	0.297103	0.225474	0.730219	0.512306	0.291815
AC018754.1	0	0	0.0476344	0	0	0.0579302	0	0	0	0
AC018755.1	0	0	0.0851535	0.0487178	0	0	0	0	0	0
AC018755.3	1.16961	1.54696	1.47011	2.38631	1.08471	0.956302	1.19906	0.476891	0.358475	0.285868
AC018761.3	0	0	0	0	0.374109	0	0	0	0	0
AC018766.1	0.237145	0.864148	0.103979	0.356928	0.0999686	0.252906	0.0959663	0.517993	0.327071	0
AC018797.2	0.519946	0.473667	0.398958	0.456501	0.493163	0.48519	0.841634	1.53321	0.239037	0.680791
AC018804.1	0	0.225592	0	0.465893	1.0178	0.89131	0	0	0.768459	0.194543
AC018809.1	0.103778	0.336144	0	0.312393	0.0874951	0.22135	0.0839922	0.362688	0.954204	0
AC018809.2	0.375288	0.255274	0.263279	0.331378	0.291093	0.336194	0.413084	0.419705	0.510698	0.471728
AC018816.1	0.0458745	0	0.120685	0	0.0773538	0.0489235	0.0742569	0.0400813	0.126541	0
AC018868.1	0	0	0.319528	0	0.460808	0.194296	0.147453	1.11426	0.335032	1.33586
AC018868.2	0	0.0369118	0.0399728	0	0.0384311	0	0	0.0398266	0.0419122	0
AC018904.1	2.01179	2.82947	2.59985	1.59366	2.23177	4.96853	2.31382	2.03527	2.23921	1.77458
AC018926.1	0.395787	0.534161	0.347074	0.66189	0	0	0.427105	0.230536	0.485218	0.138193
AC018926.2	0.115239	0.466586	0	0	0.194316	0.491593	0.0932685	0	0	0.120711
AC018926.3	0.424057	0.343389	0.371865	0.283667	0.715046	0	0.34321	0.617508	0.779815	0.740319
AC018992.1	0	0	0	0	0	0	0	0.0466651	0	0
AC019068.1	0.41176	0	0	0.258226	0.216972	0.219563	0.208286	0.0899402	0.378601	0.0539138
AC019069.1	1.59294	1.778	1.24587	1.42557	1.45191	0.550967	1.11502	1.46701	1.97928	2.34503
AC019072.1	0	0	0.0973418	0	0	0	0	0	0	0
AC019077.1	0.289114	0.117058	0.25353	0	0.243752	0.462493	0	0	0	0.454261
AC019080.1	0.248091	0.47956	0.315808	0.345298	0.479057	0.409672	0.421015	0.433522	0.397357	0.435912
AC019080.2	0	0	0.12773	0	0	0.155338	0	0.127263	0	0
AC019080.3	0	0	0	0.259389	0	0	0	0	0	0
AC019080.4	0	0.164794	0	0	0	0	0.41177	0.0889037	0	0
AC019080.5	0.606489	0.368338	0.199441	0.304277	0.255666	0.727648	1.16579	0.331187	0.557649	0.158821
AC019097.1	0.156161	0.189682	0.136941	0.0783461	0	0	0.0631941	0.13644	0.0717925	0.32715
AC019117.1	0.0514239	0	0	0	0	0	0	0	0	0
AC019118.1	0	0.213664	0	0	0	0	0	0	0	0
AC019118.2	0	0	0	0	0	0	0	0	0.166284	0
AC019131.1	0	0.149428	0	0	0	0	0	0	0.0848352	0
AC019131.2	0.395787	0.0534161	0.578456	0.066189	0.222459	0.351743	0.480493	0.403439	1.21305	0.690964
AC019155.1	0	0.0809616	0	0	0	0	0.161839	0	0.0919294	0
AC019163.1	0	0	0	0.188801	0.158639	0	0	0	0	0
AC019171.1	0	0	0.142971	0	0.137457	0.173873	0.0879691	0.0474827	0	0
AC019181.1	0	0	0	0	0	0	0.149831	0	0.680871	0
AC019186.1	0	0	0	0	0.0887794	0.224599	0.0852251	0	0.484105	0
AC019193.2	0	0	0	0	0.0763167	0	0.0732614	0	0	0.0948169
AC019197.1	0.00776262	0	0.00680721	0.0155781	0.0130894	0.00827855	0.00628266	0	0	0
AC019205.1	0.172339	0.0976888	0.166241	0.138341	0.167095	0.147035	0.0906637	0.0752878	0.110923	0.117339
AC019206.1	0	0	0.35524	0.135493	0.683079	0.144008	0.87431	0	1.11743	0.141444
AC019226.1	0.111435	0.180474	0	0	0.375804	0.118841	0	0.0973625	0	0
AC019254.1	0	0	0	0.0755701	0.380983	0	0.182865	0	0.0692487	0.0788896
AC019257.1	0	0	0	0	0	0	0	0	0	0.0896776
AC019294.2	0	0.0186709	0	0.0231356	0	0	0	0	0	0
AC020558.2	0.5775	0.643008	0.759633	0.941632	1.27809	0.307941	0.525823	0.252285	0.597368	0.226845
AC020571.1	0.285695	0.289185	0.187899	0.1075	0.572067	0.41894	1.30065	0.0624041	0.032836	0
AC020594.1	0.33958	0.137491	0.148893	0	0	0.181075	0	0	0.156117	0.177852
AC020604.1	0.0300624	0.0973745	0.0527247	0.0603294	0	0.192362	0.0729927	0.0262659	0.0276414	0
AC020612.1	0.10608	0	0.186047	0	0	0.11313	0.171711	0.0926833	0	0
AC020612.2	0	0	0.503257	0	0.483848	0	0	0	0	0
AC020612.3	0.302048	0	0	0	0.169771	0.107374	0.0814872	0.0879679	0.277724	0
AC020633.1	0	0.0827271	0	0	0	0	0	0	0	0
AC020634.1	0	0.0846484	0	0	0	0	0.0846042	0.273998	0.0961157	0
AC020637.1	0.0995761	0	0	0	0.0279843	0	0	0	0	0
AC020658.4	0	0.0679415	0	0.0841877	0	0.0894785	0.271624	0.0733065	0.154291	0.0878858
AC020658.5	1.16856	0.315421	0	0	0	0	0.210171	0	0.716301	0.136004
AC020659.1	0.0628405	0.0381648	0.0551062	0.173399	0	0.0502628	0.0127149	0.0549047	0.014445	0.0493681
AC020659.2	0	0.237344	0	0.0588196	0	0	0.189776	0.0512172	0	0.245613
AC020661.1	0.326074	0.117353	0.317713	0.145415	0.15273	0.0386384	0.205261	0.12662	0.0999384	0.151803
AC020661.3	0	0.0929439	0.201303	0	0	0	0	0	0	0
AC020663.1	0	0	0	0	0	0	0	0	0	0.216237
AC020663.3	0.0526022	0.127787	0	0.0527813	0.044349	0.168295	0	0.0919188	0.0483662	0
AC020763.1	0.104154	0	0	0	0	0.111077	0.0842971	0.182002	0.2873	0
AC020763.3	0.256907	0.128022	0.0693191	0.158635	0.133291	0.358284	0.0959663	0.189931	0.218047	0.0828015
AC020763.4	0	0.0222887	0.108617	0.0138092	0.0348092	0.0146771	0	0.0721463	0.0126541	0
AC020763.5	0.133463	0	0	0	0	0.569333	0	0	0	0
AC020765.2	0	0	0.232989	0	0	0	0	0	0	0
AC020779.1	0	0	0.126446	0	0	0	0	0	0	0
AC020893.2	0	0	0	0	0	0.169304	0	0.208057	0	0
AC020898.1	0.0729213	0.413347	0.639462	0.219509	0.43036	0.466607	0.944299	0.509699	1.20688	0.763836
AC020900.1	0.101574	0	0.089072	0	0	0.108324	0.246625	0	0.0933938	0
AC020904.2	0.0991746	0.294465	0.231916	0.0995122	0.3902	0.105766	0.267556	0.0577669	0.486336	0.103883
AC020905.1	0	0	0	0	0.0841475	0	0	0	0	0.627275
AC020907.4	1.74567	1.85534	2.0092	1.64214	1.74774	3.02526	1.85438	0.953264	3.41083	1.4857
AC020907.5	0.0889293	0.0480082	0	0	0.0249921	0	0.0719747	0	0	0.0621011
AC020908.3	0.0940804	0	0	0	0	0.200667	0	0	0	0
AC020910.1	0	0	0	0	0	0.296384	0	0	0	0.145554
AC020910.4	0.53138	0.258178	0.465979	0.426551	0.268804	0.113339	0.172029	0.18571	0.586305	0.222644
AC020910.5	0.369259	0.398687	0.458733	0.216134	0.259436	0.656336	0.523004	0.349513	0.226349	0.225629
AC020910.6	0	0	0.0689866	0	0	0	0	0	0	0
AC020911.1	0	0.241204	0.348275	0.099627	0.251132	0	0.0803593	0.173501	0.365173	0.62402
AC020913.1	0	0	0	0	0	0	0	0.202593	0	0
AC020913.2	0	0	0	0.0915491	0.46154	0	0	0	0	0
AC020913.3	3.21379	1.11533	2.81824	0.460675	1.16123	1.95851	0	0.401133	0	0.480911
AC020915.1	0.190075	0.131929	0.238115	0.163476	0.183146	0.130312	0.252732	0.0593112	0.162285	0.127993
AC020915.2	0.208687	0.168989	0.457506	0.418796	0	0	0.506702	0.364667	0.383764	0.109298
AC020915.3	0.551003	0.634957	1.04071	0.722995	0.750429	0.768431	0.806145	0.81471	0.720974	0.710356
AC020915.4	0	0	0	0.0597349	0	0.0634889	0	0	0.164214	0
AC020915.5	0	0	0	0.0291714	0	0	0	0	0	0
AC020916.1	1.88595	1.20516	0.821633	1.33917	1.06681	0.854642	0.638842	0.460643	0.60942	0.858364
AC020916.2	0.318828	0.129089	0.139794	0.47987	0.537609	0.340018	0	0.417847	0.586305	0
AC020917.2	0.28623	0	0	0	0.12066	0	0	0	0	0
AC020917.4	0.976102	0.767171	0.60421	0.864198	0.605112	0.489871	0.627358	0.275917	0.686321	0.15036
AC020928.1	0.139973	0.0453385	0	0.0561799	0.070807	0.0298553	0	0	0.102961	0
AC020928.2	0	0	0.0229066	0	0.0220231	0	0	0	0.024018	0
AC020931.1	0.0852735	0.034526	0.0747782	0.128346	0.0718942	0	0.17254	0.223514	0	0.0893223
AC020951.1	0.101082	0.0204632	0.0221601	0.0507128	0	0.1078	0.0204525	0.154554	0	0
AC020978.1	0.134087	0	0	0	0	0.571993	0	0.585767	0.123289	0
AC020978.2	0.351362	0.284522	0.205411	0	0.394978	0.374714	0	0	0	0.490726
AC020978.3	0.249518	0.202052	0.109404	0.125183	0.105184	0	0.201947	0.109004	0.458848	0
AC020978.4	0.107672	0	0.0944197	0	0	0.114828	0	0.0940744	0.0990009	0
AC020978.7	0.0569713	0	0	0	0.0640434	0.0405052	0	0.0663689	0.0174611	0.0397842
AC020978.9	0.955069	0.979624	0.670017	0.596288	0.608389	1.29016	0.566854	0.63048	0.429321	0.177852
AC021016.2	0.98077	1.02111	0.810912	0.731052	1.11039	0.776995	1.42881	0.83243	0.592604	0.939279
AC021028.1	0.191937	0.155425	0.0841567	0	0.242733	0	0.388359	0.335396	0	0
AC021054.1	0.357665	0.763562	0.684315	0.473073	0.411202	0.641508	1.22369	0.610791	0.463397	0.510883
AC021078.1	2.73123	2.6314	2.52911	2.91389	2.59404	2.95528	3.2593	3.15272	3.44614	2.14394
AC021086.1	0	0	0	0	0	0	0	0.117085	0	0
AC021087.1	0.19082	0.0772601	0.083667	0.143602	0.281541	0.356129	0.231659	0.416805	0.175453	0
AC021087.2	0.0597595	0.145174	0.104809	0.0399753	0.0671778	0.16995	0.112855	0.0348085	0.146525	0.0417313
AC021087.3	0	0	0	0.3063	0	0	0	0	0	0
AC021092.1	0.0164533	0.106587	0.0865694	0.115565	0.0971025	0.0701873	0.0798986	0.0718774	0.18154	0.034469
AC021097.3	0.12395	0.200743	0.543474	0	0.104503	0.396566	0	0	0.113969	0.129836
AC021106.1	1.79002	0.966336	0.570802	0.870842	1.23477	0.752025	1.22924	2.22747	1.59599	1.36364
AC021106.2	0.0808296	0.0654535	0.0708813	0.0811048	0.0681476	0	0.0654193	0	0.371602	0.254002
AC021106.3	1.18885	0.262554	0.473877	0.650671	1.09344	1.26787	2.27428	1.60529	2.98121	2.49059
AC021127.1	0.202788	0	0	0	0	0	0	0	0	0.106208
AC021148.1	0	0	0.0304819	0.0348785	0.0293064	0	0.140665	0.121482	0.287648	0.218464
AC021171.1	0	0	0	0	0	0.0866902	0.13158	0	0	0
AC021171.2	0	0	0	0	0.0896015	0	0	0	0.0488588	0
AC021188.1	0.155106	0.0628	0.476054	0.0778168	0.0653848	0	0.313836	0.135518	0	0.081235
AC021205.3	0.201483	0.0815775	0.0588949	0	0.0283118	0.0716247	0.108713	0.117359	0.216134	0.105525
AC021218.1	0.135778	0.0549747	0.0198445	0	0.0381584	0.0241338	0.109892	0.0395439	0	0.118521
AC021231.1	0	0	0	0	0	0	0.0692216	0	0	0
AC021231.2	0.0786151	0.0636602	0	0	0	0.25152	0.063627	0.137374	0.289137	0
AC021231.3	0	0.628	0	0	0	0	0.251069	0	0	0
AC021242.3	0	0	0.0730947	0.0418187	0	0	0.0337311	0.145655	0	0.218278
AC021321.1	0.721875	0.375784	0.497379	0.724332	0.782503	0.549895	1.41889	0.946069	0.616332	0.81016
AC021443.1	0	0	0	0	0	0	0	0.475277	0	0
AC021483.2	0.0757111	0.183926	0.132785	0	0.0638322	0.242229	0	0	0	0
AC021491.1	0.164439	0.266315	0.1442	0	0	0	0	0	0.604785	0
AC021491.2	0.0647732	0	0	0	0.163831	0.138156	0.104848	0	0.059557	0.0678486
AC021491.4	0.0223043	0	0	0.0447605	0.0376096	0	0.018052	0	0	0
AC021733.1	0.353163	0	0	0	0	0	0	0	0.162362	0
AC021739.2	0.0595322	0.0482074	0.0522051	0	0.150575	0.0634889	0.144547	0	0.0547381	0.0623588
AC021739.3	0	0	0	0	0	0.357914	0.0543248	0.0586452	0	0.210926
AC021739.4	0	0	0	0	0	0	0	0.264367	0	0
AC021752.1	0	0.0348235	0	0.0431505	0.0181284	0	0	0.0187867	0.0197705	0.045046
AC021755.2	0	0	0.116495	0.0666486	0.112002	0	0	0	0	0
AC021755.3	0	0	0	0	0	0	0.509295	0.10996	0	0
AC021851.1	0.0530398	0.21475	0.0465117	0	0.134154	0.169695	0	0.139025	0.195074	0.166674
AC021945.1	0.0347812	0	0.244003	0	0	0	0.0563002	0	0	0.0364327
AC022001.3	0	0	0.0844391	0	0	0.10269	0	0	0	0
AC022007.1	0.407818	0.385279	0.317888	0.318271	0.229221	0.0483248	0.31173	0.494884	0.333312	0.355984
AC022028.2	0	0.0177442	0	0	0	0	0	0	0.020148	0
AC022031.2	0	0	0	0.0935571	0	0	0.113195	0	0	0
AC022034.1	0.40872	0.15575	0.105416	0.144745	0.344592	0.538445	0.408631	0.378111	0.574761	0.352574
AC022075.1	0	0	0	0.0406957	0	0	0	0	0	0
AC022079.1	0	0	0	0	0	0	0	0	0.0876536	0.0998569
AC022079.2	0	0.082106	0.0889147	0	0	0	0	0	0	0.106208
AC022080.3	0	0	0	0	0	0	0.192729	0	0	0
AC022081.1	0.265076	0	0	0	0	0	0	0.231601	0.24373	0
AC022098.1	0.414296	0.904351	0.568652	0.542226	1.15419	0.480252	0.408203	0.393453	0.612805	0.433967
AC022098.4	0.163037	0	0.142971	0	0	0	0.131954	0	0	0
AC022107.1	0.352421	0.300401	0.504233	0.446679	0.187659	0.45497	0.330268	0.356534	0.545753	0.369154
AC022113.1	0	0	0.0601263	0.0343993	0	0	0	0	0	0
AC022121.1	0	0	0	0	0	0.21141	0	0	0	0
AC022144.1	0	0	0	0	0.0306233	0	0	0	0.0667943	0
AC022148.1	0.0351326	0.0142247	0	0.0528782	0.0592406	0	0.0710862	0.0460438	0.0161517	0.055201
AC022149.1	8.95231	8.31764	4.21447	6.99712	4.52863	7.73835	5.26255	3.62272	3.89908	6.31739
AC022150.2	2.04961	1.73187	1.48476	2.05659	0.601053	0.570217	1.00973	0.778598	0.655497	0.653412
AC022150.3	0.0652148	0.211236	0.114377	0.0654368	0.60481	0.139098	0.158344	0.227917	0.179889	0
AC022150.4	1.69265	1.66438	2.20882	1.65798	2.24255	1.76217	2.34848	2.3768	2.03807	1.49863
AC022154.1	0.0862993	0.0698827	0.189194	0.0432965	0.0727591	0.0460175	0.0698462	0	0.119024	0.0903968
AC022165.1	0	0	0.422195	0.193236	0.405913	0.10269	0.0779324	0	0	0
AC022166.1	0	0.184657	0	0	0	0	0	0	0	0
AC022167.2	0.47788	0.404563	0.190483	0.850035	0.476156	0.277986	0.457093	0.208766	0.239671	0.659842
AC022167.3	0	0	0	0.134858	0	0	0.108777	0	0	0
AC022167.5	0	0	0.0309316	0	0	0	0	0	0	0.0369477
AC022182.1	0	0	0.0369227	0	0.0709975	0	0	0	0	0
AC022182.3	0	0	0	0	0	0	0	0.0462775	0	0
AC022210.1	0.144739	0.0586027	0	0.0726159	0	0.0771794	0	0	0.199625	0.379028
AC022211.1	1.44073	0.712959	0.772082	0.80313	1.28216	0.768242	1.23083	1.11892	0.956733	1.42529
AC022211.2	0.249814	0.147121	0.477965	0.432965	0.306354	0.0484395	0.238947	0.0793695	0.0626444	0.261675
AC022211.3	4.16071	1.1618	1.00651	0.719805	0.967696	1.07106	1.04507	1.50425	1.58302	2.10399
AC022211.4	0	0.0215048	0	0	0.02239	0	0	0	0	0
AC022217.3	0	0.0555221	0.120253	0.0687986	0.0578074	0.146244	0	0.239626	0.0630436	0
AC022239.1	0	0	0.0194008	0	0.0932629	0	0	0	0	0
AC022272.1	0.0738598	0	0	0	0.0622713	0.157537	0	0.0645324	0	0.0773666
AC022306.1	0	0	0.0966563	0.0368658	0.123905	0.0391827	0.0594721	0	0	0
AC022306.2	0.0887002	0.430961	0.544482	0.267006	0.299133	0.189191	0.0717893	0.61999	0.407786	0.0929117
AC022306.3	0.104344	0	0.183003	0	0.0879723	0	0.0844504	0.0911667	0	0
AC022336.1	0	0	0.149334	0	0	0	0.413481	0	0	0
AC022336.3	0.0288968	0.0701994	0	0.0579903	0	0.0308174	0	0	0.0531395	0.0302688
AC022364.1	0.231407	0.119246	0.608779	0.189978	0.0177364	0.246788	0.289447	0.441129	0.444887	0.132215
AC022382.1	0	0	0	0	0.144002	0	0.138237	0.149231	0.314092	0
AC022395.1	0	0	0.048274	0.0552368	0	0	0.0222771	0	0.0759245	0
AC022398.1	0	0.0911215	0	0	0	0	0	0	0	0.235741
AC022400.1	0.644821	0.522157	0.678549	0.517613	0.543649	0.275071	0.730638	0.56339	0.118579	1.21579
AC022400.2	0	0.0536628	0.116226	0	0	0.0706736	0.0536348	0.0579003	0	0
AC022400.4	1.0033	0.812447	0.175964	1.20806	0.67671	0	0.812023	0.876603	0.369003	0
AC022400.5	0.674032	0.350879	0.506635	0.628018	0.527686	1.23228	0.701391	0.420652	0.619752	0.151293
AC022400.6	0	0.00798762	0	0	0	0	0.0239503	0	0	0
AC022400.7	4.27168	3.19589	5.17101	4.98506	4.46267	5.24883	7.25276	5.55778	6.65998	3.30724
AC022400.8	0.0637833	0.0645623	0.125849	0.208001	0.174771	0.119039	0.141963	0.0557285	0.381204	0.116921
AC022405.1	0	0	0	0	0	0	0	0.0971738	0	0.349499
AC022413.1	0.0583222	0.0944552	0.664872	0.292604	0.245858	0.0621985	0.424827	0.407656	0	0
AC022415.1	0.226984	0.245073	0.165872	0.455513	0.223265	0.443795	0.367418	0.528851	0.626114	0.198134
AC022417.1	0	0.142661	0.154492	0.309356	0.2228	0.469711	0.178234	0.115445	0.0809939	0.230675
AC022431.1	0.107069	0.433507	0	0	0.451351	0	0	0	0	0
AC022432.1	0	0.14991	0	0	0.15608	0	0	0	0	0
AC022440.1	0	0	0	0	0	0.0444791	0.135022	0	0	0
AC022445.1	0	0	0.123347	0	0.11859	0.150008	0	0	0	0
AC022467.1	0	0.124091	0.470334	0	0	0.0817134	0	0.200834	0.140901	0
AC022483.1	0	0	0	0	0	0.215885	0	0	0.0930644	0
AC022497.1	0.0155484	0.0125906	0	0	0	0.0663271	0.0377521	0	0	0.0651464
AC022509.1	0.0508768	0	0	0	0.0428943	0	0	0	0	0
AC022509.2	0.98522	0.465385	0.21599	0.329524	0.55376	0.175117	0.398693	0.2152	0	0.257999
AC022509.3	0.138957	0.337569	0	0	0.117154	0	0.168696	0.0607042	0.0638832	0.0727771
AC022532.1	0	0.0268935	0.0291237	0.133297	0.0840014	0	0	0	0	0
AC022540.1	0.0466578	0	0	0	0	0	0	0.0407656	0	0.244365
AC022558.1	0.884853	0.409445	0.443398	0.253676	0.106574	0.404427	0.409231	0	0.58114	0
AC022558.3	0	0.270186	0.0731478	0	0	0.0889583	0.135022	0.947445	0	0.349499
AC022601.1	0.198922	0.241622	0	0	0	0	0	0	0.0914515	0.208367
AC022613.1	1.00683	1.35883	1.08524	0.905018	1.22023	0.246066	0.441389	0.256573	0.366441	0.373515
AC022613.2	0.0791028	0.0640551	0.416201	0.39686	0.133383	0.253081	0.0320108	0.138227	0.254564	0.124288
AC022613.3	0	0.103578	0.112167	0.171127	0.0359471	0.409235	0.241556	0.0745047	0.352829	0.223306
AC022730.4	0	0	0	0.340592	0.0204414	0	0	0	0.022293	0
AC022733.2	0	0.0875178	0	0	0	0	0.174944	0	0	0
AC022748.1	0.146401	0	0.128382	0.146899	0.123431	0	0	0	0	0
AC022762.1	0	0	0	0	0	0.225012	0	0	0	0
AC022762.2	0.0848323	0.103042	0.334761	0.0851211	0.0357611	0.135706	0.411953	0.296477	0.0390004	0.26658
AC022784.1	0	0.00533333	0.0028878	0	0	0.00351198	0.00533054	0	0.00302792	0
AC022784.5	0.264466	0.214157	0.0773052	0.0884553	0.297295	0.376057	0.356741	0.231068	0.162112	0.277023
AC022784.6	0	0	0	0	0.173112	0	0	0	0	0
AC022819.1	0.0733875	0.0118854	0	0	0.0123746	0.0469591	0.0237584	0.0256479	0	0.0153744
AC022868.1	0.146775	0.118854	0	0	0	0	0	0	0.134955	0
AC022893.1	0.0808524	0.0785663	0.056721	0.0811276	0.2454	0.0862261	0.143963	0.26844	0.327102	0.423456
AC022915.2	0.0241944	0.0195919	0	0	0	0	0	0	0	0
AC022916.1	0.142759	0.0330291	0.500753	0.184172	0.12036	0.130497	0.132047	0.26728	0.131262	0.170899
AC022919.1	0.0916758	0	0.0803925	0	0	0	0	0	0	0
AC022960.1	0	0.667701	0	0.330945	0.695184	0	0.266941	0	0	0.172741
AC022960.2	0.430849	0	0	0	0	0	0	0.150576	0.0792305	0
AC022968.1	0.129839	0.21028	0.341577	0.390844	0.547339	0.692345	0.420341	0.113443	0.35815	1.49605
AC022973.3	0	0	0.107764	0	0.103608	0	0.0994597	0.10737	0	0
AC022973.4	0	0	0.164642	0.18839	0.0527642	0	0.303911	0.0546801	0	0
AC023024.1	0	0.0179428	0.116585	0.0444667	0.0373628	0.0236306	0.0717339	0.0774389	0.101868	0
AC023024.2	0.0575906	0	0	0	0	0	0	0	0.0264764	0
AC023043.1	0.753879	0.228926	0.578456	1.32378	0.397248	1.60797	0	0.905679	1.21305	1.0858
AC023043.3	0	0	0.261432	0	0.125675	0	0	0	0	0
AC023043.4	0.511261	0.414004	0.448336	1.026	0.86209	0.681551	0.517235	0.670045	0.117522	0.133884
AC023050.4	0.0831725	0	0.0729358	0	0.0350614	0	0	0	0.0382373	0
AC023051.1	0	0	0	0.262942	0.331403	0.0698668	0	0	0.240947	0.0686232
AC023055.1	0.0226476	0	0.0198602	0	0	0	0	0.0395751	0	0
AC023090.2	0	0	0	0	0	0	0	0.0475277	0	0
AC023115.1	0.399924	1.13346	0.175351	0.300964	0.42147	0	0.242758	0.436774	0.275788	0.209456
AC023154.1	0	0	0.0103979	0	0	0	0.0191933	0.0103599	0	0.0248404
AC023157.1	0	0	0.125188	0	0	0	0.115542	0	0.52505	0
AC023157.3	0.357307	0.20031	0.192819	0.468838	0.254901	0.205183	0.333676	0.384227	0.151631	0.201531
AC023161.1	0	0	0	0	0	0	0	0.23877	0	0
AC023162.1	0.121074	0	0	0	0	0.129121	0	0	0	0
AC023232.1	0.201365	0	0	1.41435	0	0	0	0	0	0
AC023271.1	0	0	0	0.0528297	0.0887794	0	0	0	0	0
AC023302.1	0.349933	0.18891	0.204576	0.117041	0.295029	0.248794	0.0944059	0.407656	0.321753	0.977462
AC023310.2	0	0	0.0920031	0	0	0	0	0.0916667	0	0.109897
AC023355.1	0.0731071	0.0296	0.0427394	0.024452	0.0102728	0.038983	0.059169	0.0745205	0.0672197	0.0638152
AC023389.1	0	0	0	0	0	0.531279	0.161277	0	0	0
AC023389.2	0.0600932	0	0	0	0	0	0	0.0525044	0	0
AC023509.2	0.0499687	0.0404632	0.0219093	0.0250694	0.0842574	0	0.020221	0.0218292	0.0459447	0
AC023509.3	0.448019	0.259137	0.467711	0.556578	0.431686	0.477795	0.37987	0.428721	0.843495	0.357555
AC023509.4	0.148101	0.179891	0.129873	0.445815	0.31216	0.315888	0.359595	0.194097	0.47661	0.775663
AC023509.6	0.264771	0	0.0580458	0.199254	0	0.070592	0.321437	0.289168	0	0.208007
AC023510.2	0	0.12459	0	0	0	0	0	0	0	0
AC023512.1	0.115008	0	0.100853	0	0.0969635	0	0.0930816	0.100484	0.105746	0.602344
AC023590.1	0	0	0.0169561	0	0	0.0412421	0	0	0	0
AC023593.1	0	0.0501677	0	0	0	0	0	0	0.0379759	0.129789
AC023632.2	0	0	0.112523	0	0.0811372	0	0.0519259	0.112111	0.0589911	0.16801
AC023632.6	0.632677	0.619057	0.369872	0.343866	0.222254	0.983976	0.576062	0.529747	0.872591	0.938848
AC023790.2	0.143293	0	0.209429	0.191708	0.0201352	0.0764086	0.19329	0.146064	0.021959	0.0500324
AC023796.2	0	0	0.111587	0	0	0.135706	0	0	0	0
AC023818.1	0.298901	0.383232	0.349484	0.349905	0.273004	0.185948	0.342713	0.174103	0.18322	0.23482
AC023825.1	0.0557175	0	0	0	0	0.118841	0	0	0	0
AC023825.2	0.170801	0.0691547	0.224668	0.428455	0.0720012	0.273229	0.276474	0	0.157046	0.447276
AC023830.1	0.0371932	0.0602359	0	0.0373198	0	0.0793303	0.0903066	0	0	0
AC023830.3	0.118328	0.063879	0.172941	0.158308	0.166271	0.0841283	0.0957685	0.172308	0.290131	0.0413154
AC023886.2	0.139633	0	0.122447	0	0.353174	0	0.452046	0.121999	0.513552	0.58505
AC023906.2	0	0	0	0	0	0	0	0	0	0.260233
AC023906.4	0.0746281	0	0	0.187205	0.0629191	0	0.0604001	0.0326019	0.137237	0
AC023906.5	0.361506	0.219553	0.396265	0.362736	0.380983	0.0963832	0.877752	0.157927	0.498591	0
AC023908.3	0.188346	0.137265	0.132132	0.264582	0.0793974	0.381642	0.274387	0.329122	0.380993	0.53268
AC023983.1	0.101215	0.163922	0.887578	0.304679	0.256004	0.215885	0.409592	0.2653	0	0
AC023983.2	0	0.165381	0.0895475	0.512317	0	0.435611	0	0.26766	0.469462	0
AC024060.1	2.20727	1.59924	3.87121	3.84673	2.05684	2.47787	2.63266	1.11652	2.13634	2.0687
AC024075.1	4.09922	1.8725	2.30429	4.42957	1.5951	3.6991	2.2118	2.47953	2.70603	0.880789
AC024075.2	1.4805	1.41971	2.18659	1.87648	1.74093	1.7451	1.95503	1.77011	1.50457	3.01998
AC024075.3	4.73756	1.56941	1.60513	1.83665	0.817004	1.95208	2.26574	3.48075	2.07902	0.789488
AC024084.1	0	0.204272	0	0	0	0	0	0.220403	0	0
AC024145.1	0.370252	0.299819	0.324682	0.371512	0.437024	0.868692	0.299663	0.0646989	0.272348	0
AC024243.1	0	0	0.129372	0	0.0621912	0.0786675	0.0597014	0	0.135649	0
AC024257.3	0	0.0200945	0.0290145	0.0414993	0.0139478	0.00882146	0.0133894	0	0.00760558	0.0173289
AC024267.3	0.510579	1.24036	0.895475	1.33202	0.172188	0.871221	0.57853	1.60596	1.03282	0.748749
AC024267.4	0	0	0.202111	0	0	0.0614491	0.0932685	0	0	0
AC024267.5	0.191616	0.232748	0	0	0.242328	0.204352	0.155084	0.334836	0.264278	0
AC024270.1	0.284104	0	0	0	0.119764	0.151493	0	0	0	0
AC024270.2	0	0.0931302	0	0	0.387854	0	0	0	0	0
AC024270.4	0.136316	0.220769	0.119538	0	0	0.290752	0	0	0	0.285577
AC024293.1	2.99622	5.87898	4.5475	2.65952	4.27496	5.40752	5.96918	5.23568	7.31116	7.00122
AC024337.2	0.143626	0	0.161935	0.0205879	0.0345976	0.0656453	0.0166063	0.0537809	0.0377315	0
AC024361.1	0.446955	0.506704	0.7055	0.448477	0.753657	0.667326	0.94053	0.937228	0.904116	1.12362
AC024361.2	0	0	0.056042	0.0641252	0.0538806	0	0.0517235	0	0.0587611	0
AC024361.3	1.20638	0.697777	0.302256	0	1.0171	0.367587	0.976378	0.903454	0.950766	0.361044
AC024451.2	0	0.0419422	0.317942	0.0519715	0.0873372	0.220951	0	0.0452542	0	0
AC024451.4	0	0	0	0	0	0	0	0	0.140339	0
AC024475.1	0	0	0	0	0	0.101162	0.153546	0.165758	0.174438	0
AC024558.1	0.543457	0.0880151	0.190628	0.545307	0.641465	0.231831	0.263907	0.379861	0.399754	0.56926
AC024560.3	0.164439	0	0	0	0	0	0	0	0	0.172246
AC024575.1	0.0841482	0.136281	0.590331	0.168869	0.567564	0	0.204315	0.367608	0.154743	0.352574
AC024580.1	1.78809	1.79269	2.31468	1.28155	2.01005	2.45176	1.79175	2.45501	2.74015	0.356759
AC024592.1	0	0	0	0	0	0.515758	0	0.140847	0.148223	0
AC024603.1	0	0	0	0	0	0	0	0.169398	0	0
AC024884.2	0	0.037267	0	0	0.116403	0.147241	0	0.0402098	0.0423156	0.192827
AC024896.1	3.26458	3.31812	4.8766	3.29828	4.51769	5.01824	5.04747	7.16029	4.65778	6.01375
AC024901.1	0	0	0	0	0	0.170483	0	0	0	0
AC024909.1	0	0	0	0	0.0807759	0	0	0	0.0880926	0.100357
AC024909.2	0.71196	0.411803	0.825011	0.765411	0.664567	0.352522	0.535064	0.777563	0.561108	0.186441
AC024933.1	0.164911	0.13354	0.289228	0	0.83422	0.175872	0	0.144085	0.454892	0
AC024937.1	0	0	0	0.167397	0	0	0.270045	0	0	0.349499
[truncated: 24,916 more rows]
