# Supplementary material for: Characteristic disease defects in circulating endothelial cells isolated from patients with pulmonary arterial hypertension
Source: PLoS One. 2024 Oct 28;19(10):e0312535. doi: 10.1371/journal.pone.0312535 (PMC11516004; doi:10.1371/journal.pone.0312535)
Supplement: S7 Table — FPKM data Specific for the endothelial cell markers. (XLSX) [file pone.0312535.s007.xlsx]

## Sheet: S7 table
S7 Table: FPKM Data for CEC
		FPKM
gene_id	gene_name	CEC1	CEC2	CEC3	CEC4	CEC5	CEC6	CEC7	CEC8	cPAEC1	cPAEC2	cPAEC3	cPAEC4	cPAEC5	log2FC	padj
ENSG00000261371	PECAM1	320.387	414.957	357.388	294.086	544.016	540.944	507.854	453.086	425.134	431.307	357.344	392.638	288.406	0.186608	0.662072
ENSG00000125611	CHCHD5	2.12906	3.28198	2.17007	2.19489	1.43747	2.7575	3.0918	2.01352	3.27264	2.13766	2.89458	3.28481	2.81459	-0.262276	0.566856
ENSG00000110799	VWF	212.493	184.341	164.991	16.7489	345.768	144.409	661.265	625.393	768.219	344.829	323.255	540.65	122.577	-0.500574	0.708103
ENSG00000128052	KDR	78.0845	98.7723	71.4053	102.579	94.3132	53.7068	81.527	77.934	63.7771	93.1573	146.139	102.528	73.1937	-0.213502	0.667561
ENSG00000102755	FLT1	21.8138	8.62376	30.2412	24.6396	29.6148	21.2308	10.7153	12.8259	9.58935	16.2624	8.57041	12.92	11.6717	0.764377	0.127606
ENSG00000120156	TEK	65.2244	33.1169	59.063	36.0472	41.7367	51.3419	33.8508	36.8507	34.2891	38.8208	35.0522	36.5913	30.0132	0.360999	0.312071
ENSG00000184113	CLDN5	79.0435	218.4	43.1708	62.6399	8.94459	18.5454	62.2303	116.629	34.4838	154.799	113.619	51.9981	71.5967	-0.158073	0.923271
ENSG00000168685	IL7R	1.47033	0.148961	4.29913	0.0822372	3.23544	1.41969	0.368814	0.0967518	0.0504978	0.084311	0.0661936	0.0435375	0.168636	4.07587	8.58741e-05
ENSG00000136160	EDNRB	0.0666097	0.23255	0.248112	0.187638	0.468081	0.16638	0.817152	0.171112	0.0109155	0.0994065	0.903212	1.1105	2.34795	-1.5959	0.210612
ENSG00000277494	GPIHBP1	0.841699	1.5823	0.803597	0.0242651	0.045102	0.204402	0.759042	0.186859	0.858241	2.23893	0.615235	1.36428	0.0790279	-0.883405	0.596434
ENSG00000135218	CD36	0.637506	0.318049	0.0464961	0.00508944	0.577049	0.0333448	3.98522	3.06189	1.60321	0.128073	0	0.344347	0.0110503	1.39927	0.657328
ENSG00000196154	S100A4	0.156159	0.293563	0.24677	0	0.502062	0.202253	1.3083	0.260007	0.0597105	0.996926	0.342431	0.566285	0.586477	-0.458551	0.808313
ENSG00000127329	PTPRB	17.0681	12.2427	17.2241	12.3868	37.2141	22.535	27.1999	13.3382	32.5208	18.4009	20.9987	25.473	15.0843	-0.169662	0.822418
ENSG00000078401	EDN1	129.62	46.4747	64.6656	131.228	439.864	79.8951	235.677	117.457	354.847	138.795	89.4559	231.575	128.093	-0.271124	0.823116
ENSG00000142748	FCN3	0.0738639	0	0.37935	0.0255529	0.0237478	0.167416	0	0	0.0282433	0.0214341	0.092555	0.194804	0.166444	-0.271602	0.935427
ENSG00000171388	APLN	172.099	264.803	19.7695	173.514	293.193	46.022	61.5936	95.0279	113.928	67.2731	78.8187	128.272	262.363	0.113029	0.942568
ENSG00000171243	SOSTDC1	0	0	0	0.0671731	0	0	0	0.0431067	0	0	0	0	0	1.7939	1
ENSG00000164736	SOX17	22.0981	17.2164	48.4116	20.1206	65.2826	32.9287	13.8853	13.4505	29.0859	25.2468	21.4954	19.5343	19.4305	0.349173	0.672606
ENSG00000265107	GJA5	0.129658	0.0609359	0.979639	0.706461	3.36093	3.43206	2.2065	0	1.85915	0.493824	0.121851	0.416754	0.29217	1.1076	0.639868
ENSG00000179348	GATA2	6.95198	8.25528	4.48132	5.78691	14.7956	6.26484	5.60131	6.67015	17.6788	8.54163	6.54462	7.81039	13.4006	-0.549309	0.319026
ENSG00000121966	CXCR4	13.6744	20.678	9.15539	27.7861	0.740452	6.33859	20.5764	25.5722	27.8497	17.1882	26.7392	35.4235	24.2996	-0.745328	0.45931
ENSG00000085276	MECOM	10.5677	12.2855	23.0835	13.4068	16.14	15.0363	13.3504	10.9671	10.1927	13.348	10.2509	11.6456	10.2952	0.372202	0.287656
ENSG00000164683	HEY1	0.693342	2.11028	2.30869	0.462584	2.65905	1.07439	2.17831	2.6057	0.45448	1.66706	0.729164	0.897962	0.799782	0.954317	0.182567
ENSG00000187513	GJA4	0.683632	0.233665	0.147315	1.32225	2.90725	0.0905544	29.1254	8.94049	54.7158	13.2012	21.4351	35.1886	5.53174	-2.23727	0.256148
ENSG00000135919	SERPINE2	16.8626	2.53261	18.4704	1.48226	33.1423	13.3197	15.3467	3.1054	6.8975	4.67559	2.40811	1.44812	1.34548	1.96438	0.0306188
ENSG00000155011	DKK2	0	0	0	0.141029	0	0.107999	0.349301	0.0740469	2.01224	1.0109	0.0116096	0.122175	0.0974293	-2.92635	0.252748
Data for LEC
		FPKM
gene_id	gene_name	LEC1	LEC2	LEC3	LEC4	LEC5	cPAEC1	cPAEC2	cPAEC3	cPAEC4	cPAEC5	log2FC	padj
ENSG00000261371	PECAM1	210.177	223.951	513.181	436.481	316.381	425.134	431.307	357.344	392.638	288.406	-0.164159	0.684488
ENSG00000116254	CHD5	0.0232109	0.0234944	0.0254427	0.011645	0.0293538	0.0433188	0.00469643	0.0354896	0.00533544	0.00607825	0.271709	0.84966
ENSG00000110799	VWF	325.761	382	1419.45	948.788	571.388	768.219	344.829	323.255	540.65	122.577	0.789374	0.201586
ENSG00000128052	KDR	53.5853	56.2011	170.914	95.4973	90.4588	63.7771	93.1573	146.139	102.528	73.1937	-0.0470209	0.938363
ENSG00000102755	FLT1	14.0698	9.20416	11.2649	9.48514	9.76012	9.58935	16.2624	8.57041	12.92	11.6717	-0.13907	0.663344
ENSG00000120156	TEK	34.2662	25.9295	35.7674	31.998	29.4437	34.2891	38.8208	35.0522	36.5913	30.0132	-0.156934	0.35116
ENSG00000184113	CLDN5	31.3974	62.3692	232.211	122.474	94.9634	34.4838	154.799	113.619	51.9981	71.5967	0.336896	0.72302
ENSG00000168685	IL7R	0.748141	0.521468	0.0664366	0.503626	0.311387	0.0504978	0.084311	0.0661936	0.0435375	0.168636	2.37979	0.000508453
ENSG00000136160	EDNRB	0.511762	0.397834	1.94769	0.585395	0.768013	0.0109155	0.0994065	0.903212	1.1105	2.34795	-0.104766	0.95598
ENSG00000277494	GPIHBP1	0	0.162917	3.37416	0.529918	0.614881	0.858241	2.23893	0.615235	1.36428	0.0790279	-0.153614	0.946415
ENSG00000135218	CD36	0.0843957	0.0939691	0.633697	0.735683	0.200121	1.60321	0.128073	0	0.344347	0.0110503	-0.261792	0.919842
ENSG00000196154	S100A4	0.447915	0.634739	0.245491	0.449439	0.472047	0.0597105	0.996926	0.342431	0.566285	0.586477	-0.197412	0.850226
ENSG00000127329	PTPRB	10.9395	11.2585	27.6649	18.6351	14.0077	32.5208	18.4009	20.9987	25.473	15.0843	-0.454661	0.241704
ENSG00000078401	EDN1	200.452	282.718	198.679	270.587	203.107	354.847	138.795	89.4559	231.575	128.093	0.291983	0.556218
ENSG00000142748	FCN3	0	0	0.0232237	0	0	0.0282433	0.0214341	0.092555	0.194804	0.166444	-3.94153	1
ENSG00000171388	APLN	68.4729	160.441	110.968	140.61	268.373	113.928	67.2731	78.8187	128.272	262.363	0.195783	0.773726
ENSG00000171243	SOSTDC1	0.0232062	0	0	0.0232852	0.0586957	0	0	0	0	0	2.3895	1
ENSG00000164736	SOX17	34.355	48.873	42.7618	41.2582	36.898	29.0859	25.2468	21.4954	19.5343	19.4305	0.826303	5.62799e-06
ENSG00000265107	GJA5	5.12527	4.37616	8.49972	14.3786	0.808373	1.85915	0.493824	0.121851	0.416754	0.29217	3.37813	0.000550975
ENSG00000179348	GATA2	18.8551	23.262	24.7735	21.076	17.264	17.6788	8.54163	6.54462	7.81039	13.4006	0.957371	0.0025813
ENSG00000121966	CXCR4	9.39281	31.2599	105.562	32.8832	37.942	27.8497	17.1882	26.7392	35.4235	24.2996	0.711534	0.250024
ENSG00000085276	MECOM	8.25247	8.52046	13.5226	12.0571	8.70639	10.1927	13.348	10.2509	11.6456	10.2952	-0.133598	0.62118
ENSG00000164683	HEY1	0.532695	0.762071	1.04326	0.338522	1.30244	0.45448	1.66706	0.729164	0.897962	0.799782	-0.198594	0.77985
ENSG00000187513	GJA4	1.60435	4.24933	53.0515	53.2245	2.28257	54.7158	13.2012	21.4351	35.1886	5.53174	-0.196614	0.919466
ENSG00000135919	SERPINE2	6.59028	3.81038	2.64336	3.44561	2.33462	6.8975	4.67559	2.40811	1.44812	1.34548	0.164805	0.831057
ENSG00000155011	DKK2	0.172739	0.0215198	0.850608	4.73315	0.0336083	2.01224	1.0109	0.0116096	0.122175	0.0974293	0.829034	0.734932
